# Supplementary material for: catena-Poly[[[aqua­(pyridine-4-carboxyl­ato-κN)silver(I)]-μ-hexa­methyl­ene­tetra­amine-κ2 N:N′] dihydrate]
Source: Acta Crystallogr Sect E Struct Rep Online. 2010 Dec 8;67(Pt 1):m47. doi: 10.1107/S1600536810050452 (PMC3050371; doi:10.1107/S1600536810050452)
Supplement: Supplementary file 2 [file e-67-00m47-Isup2.hkl]

# 
# h,k,l, Fc-squared, Fo-squared, sigma(Fo-squared) and status flag 
# 
data_I
_shelx_title ' aa in Pna2(1)' 
_shelx_refln_list_code          4 
_shelx_F_calc_maximum      289.39 
_exptl_crystal_F_000       864.00 
_reflns_d_resolution_high  0.8397 
 
loop_ 
 _symmetry_equiv_pos_as_xyz 
 'x, y, z' 
 '-x, -y, z+1/2' 
 '-x+1/2, y+1/2, z+1/2' 
 'x+1/2, -y+1/2, z' 
 
_cell_length_a    11.8271 
_cell_length_b    13.2122 
_cell_length_c    10.2560 
_cell_angle_alpha  90.000 
_cell_angle_beta   90.000 
_cell_angle_gamma  90.000 
 
_shelx_F_squared_multiplier     1.000 
 
loop_ 
 _refln_index_h 
 _refln_index_k 
 _refln_index_l 
 _refln_F_squared_calc 
 _refln_F_squared_meas 
 _refln_F_squared_sigma 
 _refln_observed_status 
   5   5 -10      716.15      634.11     36.90 o 
   6   5 -10      150.47      153.06     20.50 o 
   6   6 -10       45.09       30.07     12.30 o 
   4   5  -9      955.70      918.36     41.68 o 
   5   5  -9     1517.38     1591.42     60.13 o 
   6   5  -9       56.90       37.58     12.30 o 
   7   5  -9      943.39      962.78     48.51 o 
   8   5  -9      922.46      958.68     50.56 o 
   4   6  -9      158.90      144.18     17.77 o 
   5   6  -9      385.85      381.28     28.02 o 
   6   6  -9     1826.86     1922.14     71.06 o 
   7   6  -9      171.26      168.09     21.87 o 
   5   7  -9      733.72      748.90     40.32 o 
   6   7  -9       16.21       28.02     10.93 o 
   7   7  -9      240.35      273.32     26.65 o 
   5   8  -9      522.80      514.53     33.48 o 
   6   8  -9     1703.70     1760.88     69.01 o 
   2   5  -8      746.76      738.65     32.80 o 
   3   5  -8     3067.32     2938.90     82.00 o 
   4   5  -8      145.48      142.81     16.40 o 
   5   5  -8     2037.25     1984.32     67.65 o 
   6   5  -8     1364.53     1290.76     53.98 o 
   7   5  -8     1970.01     1935.81     71.06 o 
   8   5  -8       20.69        6.83      8.20 o 
   9   5  -8      492.90      520.68     36.90 o 
   2   6  -8       96.40       50.56      9.57 o 
   3   6  -8     1502.63     1621.48     54.66 o 
   4   6  -8     2878.38     2909.52     85.41 o 
   5   6  -8      376.83      387.43     26.65 o 
   6   6  -8      135.13      128.46     17.77 o 
   7   6  -8       58.04       61.50     14.35 o 
   8   6  -8     1950.82     1864.74     73.11 o 
   9   6  -8      228.97      242.57     26.65 o 
   3   7  -8     3178.45     3170.54     88.15 o 
   4   7  -8      160.63      155.11     17.77 o 
   5   7  -8      401.69      356.69     26.65 o 
   6   7  -8      324.32      346.44     26.65 o 
   7   7  -8     1286.00     1309.90     57.40 o 
   8   7  -8      206.74      204.99     23.92 o 
   3   8  -8      658.51      543.91     30.75 o 
   4   8  -8     1370.78     1398.73     54.66 o 
   5   8  -8     1023.56     1088.51     49.20 o 
   6   8  -8      132.92      126.41     18.45 o 
   7   8  -8       67.17       82.68     17.08 o 
   4   9  -8       57.26       73.80     14.35 o 
   5   9  -8      571.70      560.99     34.85 o 
   6   9  -8      654.17      683.99     39.63 o 
   4  10  -8     1289.68     1266.85     53.98 o 
   5  10  -8     1392.57     1518.31     60.13 o 
   1   4  -7      501.41      532.98     23.92 o 
   1   5  -7     2217.35     2290.44     62.86 o 
   2   5  -7      296.98      318.42     19.82 o 
   3   5  -7     3272.31     3292.85     84.05 o 
   4   5  -7      303.68      292.45     21.87 o 
   5   5  -7     2326.42     2294.54     74.48 o 
   6   5  -7      237.24      256.92     22.55 o 
   7   5  -7     2106.76     1918.04     71.06 o 
   8   5  -7     1188.68     1121.30     52.61 o 
   9   5  -7     1020.11     1104.91     53.98 o 
  10   5  -7       31.07       20.50     10.93 o 
   1   6  -7      767.22      830.90     31.43 o 
   2   6  -7     6652.28     6757.89    151.01 o 
   3   6  -7      722.08      772.14     34.85 o 
   4   6  -7        0.30        2.73      5.47 o 
   5   6  -7       65.38       84.05     14.35 o 
   6   6  -7     3464.47     3491.69    102.50 o 
   7   6  -7      873.21      904.01     45.10 o 
   8   6  -7       78.04       94.30     17.08 o 
   9   6  -7      313.20      303.39     28.02 o 
  10   6  -7     1765.79     1808.71     74.48 o 
   1   7  -7     2116.20     1725.35     56.71 o 
   2   7  -7      827.51      767.35     33.48 o 
   3   7  -7     1816.18     1814.86     60.13 o 
   4   7  -7      743.93      801.52     36.90 o 
   5   7  -7     1781.77     1727.40     61.50 o 
   6   7  -7      147.66      134.61     17.77 o 
   7   7  -7      871.90      839.10     44.41 o 
   8   7  -7     1740.07     1659.07     66.96 o 
   9   7  -7     1097.75     1120.62     55.35 o 
   2   8  -7     3420.12     3408.33     90.88 o 
   3   8  -7     1623.89     1616.70     56.71 o 
   4   8  -7      195.64      210.46     19.82 o 
   5   8  -7      853.35      891.03     42.36 o 
   6   8  -7     1865.05     1958.35     69.70 o 
   7   8  -7      830.30      917.68     46.46 o 
   8   8  -7       76.83       73.11     16.40 o 
   9   8  -7      240.87      291.09     28.02 o 
   2   9  -7      141.95      132.56     15.72 o 
   3   9  -7      784.88      792.63     37.58 o 
   4   9  -7     2066.94     2065.63     69.01 o 
   5   9  -7      653.27      685.36     37.58 o 
   6   9  -7       14.53       25.97     10.25 o 
   7   9  -7      145.38      136.66     19.82 o 
   8   9  -7     1161.62     1160.94     56.03 o 
   3  10  -7      877.14      922.46     42.36 o 
   4  10  -7        9.91        5.47      6.83 o 
   5  10  -7      888.45      883.51     43.73 o 
   6  10  -7     1145.84     1203.98     53.98 o 
   7  10  -7      513.90      527.51     35.53 o 
   3  11  -7      316.78      327.99     25.28 o 
   4  11  -7      921.54      941.60     45.78 o 
   5  11  -7      474.65      564.41     35.53 o 
   6  11  -7      182.56      203.63     23.23 o 
   4  12  -7        5.50        9.57      8.88 o 
   2   2  -6       61.87       69.70      5.47 o 
   1   3  -6     3236.02     3137.06     72.43 o 
   0   4  -6     4300.49     4332.84     97.71 o 
   1   4  -6      910.50      913.12     20.63 o 
   2   4  -6       86.28      105.23     10.93 o 
  11   4  -6       55.67       59.45     15.72 o 
   1   5  -6     3938.42     4089.15     66.11 o 
   2   5  -6     2033.70     2114.15     61.50 o 
   3   5  -6     3983.88     3871.61    100.45 o 
   4   5  -6       30.75       26.65      8.20 o 
   5   5  -6     1358.77     1398.04     51.93 o 
   6   5  -6      116.71      135.29     16.40 o 
   7   5  -6     3133.95     3022.26     92.25 o 
   8   5  -6      411.25      382.65     28.70 o 
   9   5  -6     1482.81     1496.44     62.86 o 
  10   5  -6      416.10      401.78     31.43 o 
  11   5  -6     2081.75     2121.66     82.00 o 
   0   6  -6     4926.85     4897.25    111.38 o 
   1   6  -6     1022.43     1045.46     36.90 o 
   2   6  -6       81.89       74.48     10.25 o 
   3   6  -6      355.76      371.72     21.87 o 
   4   6  -6     5237.21     5127.53    130.51 o 
   5   6  -6     2551.92     2458.53     76.53 o 
   6   6  -6      365.49      353.27     25.97 o 
   7   6  -6     1474.96     1516.94     59.45 o 
   8   6  -6     3348.83     3293.53    101.81 o 
   9   6  -6      736.41      791.95     44.41 o 
  10   6  -6       31.09       25.28     11.62 o 
  11   6  -6      138.84      157.84     23.23 o 
   1   7  -6     3205.06     3163.02     80.63 o 
   2   7  -6     1529.96     1540.85     51.25 o 
   3   7  -6     1578.10     1590.74     51.93 o 
   4   7  -6      115.20      114.80     14.35 o 
   5   7  -6     2157.42     2153.10     70.38 o 
   6   7  -6     2331.42     2267.89     74.48 o 
   7   7  -6     1598.46     1524.46     60.81 o 
   8   7  -6      185.48      192.01     21.87 o 
   9   7  -6     1006.02      923.15     49.20 o 
  10   7  -6     1050.46     1024.28     53.30 o 
   0   8  -6     3626.86     3391.25     92.25 o 
   1   8  -6     1867.11     1893.44     57.40 o 
   2   8  -6      170.55      168.09     15.72 o 
   3   8  -6     1194.96     1242.25     45.78 o 
   4   8  -6     2696.62     2707.26     80.63 o 
   5   8  -6      898.91      848.67     39.63 o 
   6   8  -6      187.60      171.51     19.82 o 
   7   8  -6     1116.66     1070.06     49.88 o 
   8   8  -6     1223.55     1191.00     55.35 o 
   9   8  -6      711.35      731.14     43.73 o 
   1   9  -6     1963.14     1931.71     60.13 o 
   2   9  -6     1400.53     1440.41     51.25 o 
   3   9  -6     1304.29     1335.86     49.20 o 
   4   9  -6       48.74       56.03     11.62 o 
   5   9  -6      625.26      625.91     35.53 o 
   6   9  -6     1679.22     1782.74     65.60 o 
   7   9  -6     1290.41     1233.37     55.35 o 
   8   9  -6      114.90       86.78     17.08 o 
   9   9  -6      365.06      344.39     30.07 o 
   1  10  -6     1484.55     1519.67     52.61 o 
   2  10  -6      260.27      226.86     19.13 o 
   3  10  -6      525.88      563.73     31.43 o 
   4  10  -6     1144.01     1113.10     48.51 o 
   5  10  -6     1217.33     1218.33     51.93 o 
   6  10  -6       70.83       51.93     13.67 o 
   7  10  -6      515.67      440.05     32.80 o 
   8  10  -6      316.39      339.60     29.38 o 
   1  11  -6      839.08      666.22     34.85 o 
   2  11  -6     2701.24     2665.58     81.31 o 
   3  11  -6      838.61      833.63     39.63 o 
   4  11  -6       10.67        4.10      6.83 o 
   5  11  -6      162.70      121.63     17.77 o 
   6  11  -6     1070.61     1109.69     52.61 o 
   7  11  -6      505.29      550.74     36.90 o 
   2  12  -6       18.29       43.05     12.30 o 
   3  12  -6      736.79      740.70     38.95 o 
   4  12  -6      621.97      656.66     37.58 o 
   5  12  -6      860.93      921.10     46.46 o 
   3  13  -6      137.94      151.01     19.82 o 
   2   2  -5     7872.90     7621.59    148.96 o 
   0   3  -5     4723.37     5000.43    110.70 o 
   1   3  -5    10031.18    10201.07    199.53 o 
   2   3  -5     1499.02     1698.70     38.27 o 
   6   3  -5      266.49      280.84     14.35 o 
   1   4  -5       17.49       26.33      3.28 o 
   2   4  -5     6052.44     5882.48    101.81 o 
   3   4  -5      430.02      409.30     21.18 o 
   6   4  -5     8004.49     8217.43    175.61 o 
  11   4  -5      508.15      530.93     36.22 o 
  12   4  -5       45.19       39.63     13.67 o 
   0   5  -5     3886.65     4046.54     92.93 o 
   1   5  -5    10610.40    10842.03    172.53 o 
   2   5  -5      513.94      552.72     14.76 o 
   3   5  -5     3685.79     3672.77     94.30 o 
   4   5  -5     2445.78     2584.95     71.06 o 
   5   5  -5     3748.68     3661.84     97.71 o 
   6   5  -5      334.79      359.02     14.94 o 
   7   5  -5     1446.65     1482.06     58.08 o 
   8   5  -5      467.04      509.75     31.43 o 
   9   5  -5     3154.39     2987.41     94.30 o 
  10   5  -5       10.82       10.25      8.88 o 
  11   5  -5      909.47      837.73     47.15 o 
  12   5  -5      482.52      489.25     36.90 o 
   1   6  -5      121.91      136.66     10.25 o 
   2   6  -5     8423.36     8402.89    149.99 o 
   3   6  -5     2106.32     2176.33     62.86 o 
   4   6  -5      473.02      515.90     26.65 o 
   5   6  -5     1680.55     1693.92     57.40 o 
   6   6  -5     5103.09     5068.59     92.25 o 
   7   6  -5     1195.86     1189.70     31.77 o 
   8   6  -5      228.27      239.84     22.55 o 
   9   6  -5      250.92      227.54     22.55 o 
  10   6  -5     2905.14     3009.28     97.71 o 
  11   6  -5     1022.51     1039.31     53.98 o 
   0   7  -5     3806.43     3844.28     91.56 o 
   1   7  -5     3665.92     3718.76     64.95 o 
   2   7  -5       34.45       39.63      5.25 o 
   3   7  -5     1785.03     1797.09     56.71 o 
   4   7  -5     3041.98     2993.56     86.10 o 
   5   7  -5     2716.41     2762.61     83.36 o 
   6   7  -5      388.27      376.28     16.73 o 
   7   7  -5     1527.73     1522.40     38.33 o 
   8   7  -5     1215.35     1184.79     34.17 o 
   9   7  -5     2277.41     2429.15     83.36 o 
  10   7  -5        2.51       12.98      8.88 o 
  11   7  -5      233.26      259.66     27.33 o 
   1   8  -5      968.46      991.95     26.04 o 
   2   8  -5     4527.16     4599.33    110.70 o 
   3   8  -5     3431.45     3309.25     91.56 o 
   4   8  -5       66.93       72.43     12.30 o 
   5   8  -5     1017.45     1024.28     43.73 o 
   6   8  -5     1822.95     1835.36     64.91 o 
   7   8  -5      879.30      889.89     28.31 o 
   8   8  -5       26.30       30.54      6.89 o 
   9   8  -5      731.30      709.27     41.68 o 
  10   8  -5      862.10      798.78     46.46 o 
   0   9  -5     3867.27     3982.99    103.86 o 
   1   9  -5     1035.74     1085.78     27.53 o 
   2   9  -5      655.12      746.85     32.80 o 
   3   9  -5      818.95      841.15     36.90 o 
   4   9  -5     2570.26     2569.23     77.90 o 
   5   9  -5      976.87      936.13     42.36 o 
   6   9  -5       55.40       37.58     10.93 o 
   7   9  -5      516.96      525.88     29.04 o 
   8   9  -5     1111.18     1143.53     34.83 o 
   9   9  -5      872.77      928.61     48.51 o 
  10   9  -5       85.91      103.86     19.13 o 
   1  10  -5     1318.23     1326.98     48.51 o 
   2  10  -5     1952.57     1855.18     61.50 o 
   3  10  -5     2501.64     2483.13     76.53 o 
   4  10  -5       45.13       49.20     11.62 o 
   5  10  -5      712.36      661.44     36.90 o 
   6  10  -5     1921.48     1887.29     69.01 o 
   7  10  -5      603.88      639.57     38.27 o 
   8  10  -5       31.03       25.94      7.38 o 
   9  10  -5      396.91      427.24     21.79 o 
   0  11  -5     4530.32     4538.52    112.75 o 
   1  11  -5      810.28      771.45     36.22 o 
   2  11  -5      171.73      148.96     17.08 o 
   3  11  -5      260.20      278.79     22.55 o 
   4  11  -5     1847.62     1841.51     66.28 o 
   5  11  -5      728.60      669.64     37.58 o 
   6  11  -5       37.26       31.43     11.62 o 
   7  11  -5      815.79      763.94     43.73 o 
   8  11  -5     1083.43     1088.51     54.66 o 
   1  12  -5     1673.91     1749.95     60.13 o 
   2  12  -5     1591.47     1624.22     60.81 o 
   3  12  -5     1236.87     1209.45     51.93 o 
   4  12  -5       25.40       25.97     10.25 o 
   5  12  -5      827.00      929.98     45.78 o 
   6  12  -5     1001.86      973.71     49.20 o 
   7  12  -5      760.73      801.52     45.78 o 
   1  13  -5      137.53      139.39     17.77 o 
   2  13  -5      171.65      148.28     18.45 o 
   3  13  -5       91.80       97.03     16.40 o 
   4  13  -5     1338.79     1418.54     59.45 o 
   5  13  -5      314.85      336.19     28.02 o 
   1  14  -5     1136.66     1101.49     50.56 o 
   2  14  -5      274.94      278.11     25.28 o 
   5   1  -4     3354.66     3399.45     73.80 o 
   6   1  -4      259.32      265.81     12.30 o 
   2   2  -4     1556.13     1698.70     36.22 o 
   4   2  -4    17614.20    17449.58    336.87 o 
   5   2  -4       24.82       25.97      4.10 o 
   6   2  -4     1145.93     1139.07     32.80 o 
   7   2  -4      201.75      205.68     12.30 o 
   1   3  -4    10327.99    10673.24    211.82 o 
   2   3  -4     3145.77     3236.82     66.28 o 
   4   3  -4     1385.24     1585.95     41.68 o 
   5   3  -4     3484.42     3605.80     84.73 o 
   6   3  -4       60.75       62.18      7.52 o 
   7   3  -4     5505.51     5418.61    122.31 o 
  13   3  -4      414.53      374.45     32.12 o 
   0   4  -4    22240.86    22573.69    464.65 o 
   1   4  -4     3961.87     3972.49     94.30 o 
   2   4  -4     1262.57     1434.48     26.59 o 
   3   4  -4     1547.09     1619.94     29.87 o 
   4   4  -4     8182.90     8077.29    180.69 o 
   5   4  -4     1029.24     1031.79     32.12 o 
   6   4  -4      399.13      394.95     19.13 o 
   7   4  -4     2964.17     2933.43     73.80 o 
   8   4  -4     5265.39     5315.44    118.21 o 
  10   4  -4       62.97       48.51     12.98 o 
  11   4  -4      491.42      483.10     34.17 o 
  12   4  -4     3197.01     3043.44    101.81 o 
   1   5  -4     4225.01     4212.63     67.60 o 
   2   5  -4     1003.50      985.46     21.66 o 
   3   5  -4     3216.97     3075.26     51.75 o 
   4   5  -4      227.85      264.41      8.06 o 
   5   5  -4     5004.19     5149.32     88.54 o 
   6   5  -4     1486.80     1480.39     34.24 o 
   7   5  -4     1649.66     1650.18     50.56 o 
   8   5  -4       90.89       95.41     12.98 o 
   9   5  -4     1034.00     1011.98     47.83 o 
  10   5  -4      786.84      735.24     41.00 o 
  11   5  -4     2222.06     2343.06     84.73 o 
  12   5  -4       42.17       40.32     15.03 o 
   0   6  -4    13707.74    13939.44    290.40 o 
   1   6  -4      727.44      716.91     19.04 o 
   2   6  -4      147.62      141.79      7.55 o 
   3   6  -4      575.84      574.32     17.08 o 
   4   6  -4     9746.17     9583.67    151.22 o 
   5   6  -4      764.67      753.25     22.28 o 
   6   6  -4      767.09      779.88     23.74 o 
   7   6  -4     1629.91     1577.02     42.02 o 
   8   6  -4     2823.91     2835.50    105.57 o 
   9   6  -4      363.27      364.96     35.53 o 
  10   6  -4      271.82      276.74     25.97 o 
  11   6  -4      239.63      255.56     25.97 o 
  12   6  -4     1449.79     1352.95     63.55 o 
   1   7  -4     3856.05     3802.76     64.72 o 
   2   7  -4     3421.46     3424.52     61.01 o 
   3   7  -4     2819.77     2890.06     52.63 o 
   4   7  -4      193.33      199.83     11.29 o 
   5   7  -4     1696.55     1729.95     39.27 o 
   6   7  -4      481.16      470.22     18.77 o 
   7   7  -4     2142.37     2077.55     47.37 o 
   8   7  -4      730.90      740.59     26.99 o 
   9   7  -4     1253.48     1278.53     50.22 o 
  10   7  -4      499.30      465.33     33.48 o 
  11   7  -4     1407.40     1403.51     62.86 o 
   0   8  -4     5469.62     5630.44    128.46 o 
   1   8  -4     2265.83     2245.75     43.71 o 
   2   8  -4      363.09      364.45     14.20 o 
   3   8  -4      457.31      445.80     16.24 o 
   4   8  -4     4640.86     4720.28    116.85 o 
   5   8  -4     2226.12     2195.44     47.50 o 
   6   8  -4      693.23      669.79     23.25 o 
   7   8  -4     2367.88     2317.81     74.14 o 
   8   8  -4     1334.60     1294.04     47.15 o 
   9   8  -4      559.51      601.15     24.11 o 
  10   8  -4      350.80      370.39     19.53 o 
  11   8  -4       45.72       46.46     15.03 o 
   1   9  -4      592.13      604.30     19.31 o 
   2   9  -4     4827.99     4794.25     82.81 o 
   3   9  -4     1091.38     1052.97     42.36 o 
   4   9  -4      406.88      377.18     24.60 o 
   5   9  -4     2075.03     2105.34     47.06 o 
   6   9  -4     2810.79     2739.27     71.06 o 
   7   9  -4      613.89      567.31     22.86 o 
   8   9  -4      385.15      374.13     18.97 o 
   9   9  -4     1060.33     1080.21     59.79 o 
  10   9  -4      766.04      773.21     50.91 o 
   0  10  -4      288.76      271.27     19.82 o 
   1  10  -4     1912.03     1882.94     41.29 o 
   2  10  -4     1291.64     1325.41     33.03 o 
   3  10  -4      626.07      666.22     33.48 o 
   4  10  -4     3327.93     3161.66     93.61 o 
   5  10  -4      883.05      858.23     41.68 o 
   6  10  -4       18.63       25.40      9.22 o 
   7  10  -4     1632.10     1610.14     43.08 o 
   8  10  -4      649.06      666.03     26.17 o 
   9  10  -4      741.66      757.16     28.99 o 
   1  11  -4      685.90      690.93     23.66 o 
   2  11  -4     2692.85     2530.86     88.49 o 
   3  11  -4      898.30      851.40     39.63 o 
   4  11  -4       94.98      107.28     15.72 o 
   5  11  -4     1616.49     1500.54     59.45 o 
   6  11  -4     1439.70     1441.41     46.46 o 
   7  11  -4      717.71      730.13     32.80 o 
   8  11  -4      216.04      187.66     20.16 o 
   0  12  -4     1485.85     1519.67     55.35 o 
   1  12  -4     1094.37     1126.69     32.86 o 
   2  12  -4      234.18      230.96     21.18 o 
   3  12  -4      572.04      571.24     33.48 o 
   4  12  -4     1243.12     1316.05     54.66 o 
   5  12  -4      890.04      904.70     45.10 o 
   6  12  -4       36.41       33.48     12.98 o 
   7  12  -4      576.65      565.36     25.00 o 
   1  13  -4      433.09      466.80     21.26 o 
   2  13  -4     2132.55     2081.35     72.43 o 
   3  13  -4      270.95      296.55     24.60 o 
   4  13  -4       11.05       13.67      8.88 o 
   5  13  -4      130.64      146.23     20.50 o 
   6  13  -4     2061.78     2027.37     77.21 o 
   0  14  -4      136.72      136.66     18.45 o 
   1  14  -4     1645.05     1620.12     64.23 o 
   2  14  -4       45.60       69.01     15.03 o 
   3  14  -4      679.22      671.01     40.32 o 
   4  14  -4      139.69      114.11     18.45 o 
   6   0  -3    11817.37    11924.37    238.47 o 
   3   1  -3     1902.55     1833.99     40.32 o 
   4   1  -3      650.44      665.54     19.82 o 
   5   1  -3    15140.21    15459.79    313.64 o 
   6   1  -3       65.37       76.00      4.76 o 
   7   1  -3     3150.51     3162.34     75.16 o 
   8   1  -3      217.94      207.04     13.67 o 
   1   2  -3     6676.22     7031.90    143.49 o 
   2   2  -3    14854.83    14266.74    298.60 o 
   3   2  -3       73.96       88.15      6.15 o 
   4   2  -3       13.44       27.06      2.27 o 
   5   2  -3     1169.43     1222.69     22.57 o 
   6   2  -3    13828.05    13577.75    162.29 o 
   7   2  -3      968.67      972.34     32.12 o 
   8   2  -3      701.81      707.90     27.33 o 
   0   3  -3     5529.84     5570.31    116.85 o 
   1   3  -3    26030.91    25523.64    354.16 o 
   2   3  -3      238.06      269.25      7.84 o 
   3   3  -3    15606.90    16000.04    228.91 o 
   4   3  -3     1520.72     1630.75     26.55 o 
   5   3  -3     5263.56     5277.94    125.73 o 
   6   3  -3     2156.49     2343.62     60.81 o 
   7   3  -3     5545.53     5376.93    123.68 o 
   8   3  -3      678.72      692.19     28.02 o 
   9   3  -3     3767.51     3781.41     93.61 o 
  12   3  -3      326.59      276.74     25.97 o 
  13   3  -3     1309.72     1292.81     59.45 o 
   1   4  -3      775.14      740.81     15.86 o 
   2   4  -3    23611.01    23069.84    328.29 o 
   3   4  -3      307.45      287.23      7.91 o 
   4   4  -3      324.42      404.45      9.58 o 
   5   4  -3      180.40      162.78      6.33 o 
   6   4  -3     8483.77     8633.95    131.83 o 
   7   4  -3      152.32      171.27     17.08 o 
   8   4  -3      154.31      153.93     19.47 o 
   9   4  -3     1518.44     1488.29     37.16 o 
  10   4  -3     4166.83     4146.98    118.21 o 
  11   4  -3      449.42      414.77     30.75 o 
  12   4  -3      201.00      205.68     23.23 o 
  13   4  -3       86.12       67.65     17.08 o 
   0   5  -3    12568.93    12460.76    254.19 o 
   1   5  -3     7343.35     7503.65    112.32 o 
   2   5  -3     4005.96     4368.33     69.98 o 
   3   5  -3     7903.91     8152.83     99.59 o 
   4   5  -3     4840.07     4828.44     63.07 o 
   5   5  -3     5061.84     5117.11     81.62 o 
   6   5  -3       86.04       93.21      8.20 o 
   7   5  -3      726.29      756.68     22.95 o 
   8   5  -3     1883.81     1943.17     43.68 o 
   9   5  -3     4141.17     4158.15     78.26 o 
  10   5  -3       63.39       51.80      8.17 o 
  11   5  -3      505.65      532.98     34.85 o 
  12   5  -3      360.93      372.40     30.75 o 
   1   6  -3     1180.85     1161.76     26.30 o 
   2   6  -3     4228.56     4107.24     65.63 o 
   3   6  -3     5171.51     5335.34     71.05 o 
   4   6  -3       73.13       73.78      5.08 o 
   5   6  -3     1767.80     1804.92     30.25 o 
   6   6  -3     4447.67     4433.52     78.42 o 
   7   6  -3      254.88      244.05     13.12 o 
   8   6  -3      171.84      190.26     20.50 o 
   9   6  -3      415.60      435.05     18.86 o 
  10   6  -3     2407.64     2465.25     77.56 o 
  11   6  -3      702.64      709.95     41.68 o 
  12   6  -3      339.06      321.15     29.38 o 
   0   7  -3     4629.05     4632.13    107.28 o 
   1   7  -3     5834.61     5881.57     93.72 o 
   2   7  -3       51.03       59.67      9.22 o 
   3   7  -3     1383.07     1359.29     25.44 o 
   4   7  -3     3817.40     3861.11     55.87 o 
   5   7  -3     1768.51     1758.63     30.65 o 
   6   7  -3      400.63      392.67     16.74 o 
   7   7  -3      409.61      412.81     17.51 o 
   8   7  -3     1464.89     1414.37     37.74 o 
   9   7  -3     1914.31     1890.09     50.91 o 
  10   7  -3       34.32       33.49      7.48 o 
  11   7  -3      589.03      609.47     25.39 o 
  12   7  -3      166.01      113.43     20.50 o 
   1   8  -3     1244.13     1185.48     28.01 o 
   2   8  -3     3960.55     3900.58     69.05 o 
   3   8  -3      984.36      993.49     21.09 o 
   4   8  -3      429.52      443.02     13.43 o 
   5   8  -3      901.54      886.15     27.01 o 
   6   8  -3     6822.64     6633.06    113.03 o 
   7   8  -3     1002.84     1012.66     29.57 o 
   8   8  -3       16.88       19.16      5.91 o 
   9   8  -3      226.70      229.27     14.88 o 
  10   8  -3     2090.36     2239.46     54.28 o 
  11   8  -3      891.60      897.60     31.80 o 
   0   9  -3     2198.76     2261.74     64.23 o 
   1   9  -3     3027.32     2992.05     57.74 o 
   2   9  -3      900.34      901.30     25.07 o 
   3   9  -3      961.45      965.81     26.46 o 
   4   9  -3     2241.35     2244.28     37.91 o 
   5   9  -3     3991.93     3864.40     74.14 o 
   6   9  -3      926.64      859.75     27.49 o 
   7   9  -3     1364.18     1412.02     56.03 o 
   8   9  -3     1728.16     1708.34     43.77 o 
   9   9  -3     1361.18     1445.39     40.57 o 
  10   9  -3      175.71      168.81     15.37 o 
  11   9  -3      722.75      764.87     33.48 o 
   1  10  -3     1265.26     1246.32     32.13 o 
   2  10  -3     4366.23     4432.18     78.49 o 
   3  10  -3     2565.54     2580.56     52.29 o 
   4  10  -3      324.56      307.58     12.35 o 
   5  10  -3     1223.00     1235.58     34.26 o 
   6  10  -3     2111.63     2039.06     49.70 o 
   7  10  -3     2382.87     2249.13     53.09 o 
   8  10  -3       54.27       67.47      9.83 o 
   9  10  -3      890.61      844.84     34.51 o 
  10  10  -3     1098.07     1084.45     36.48 o 
   0  11  -3     4147.39     4265.88    112.75 o 
   1  11  -3      108.62      128.38     10.63 o 
   2  11  -3        6.51       15.72      5.31 o 
   3  11  -3      249.55      256.05     14.20 o 
   4  11  -3     2933.14     2820.46     60.64 o 
   5  11  -3      737.61      760.12     27.01 o 
   6  11  -3       67.53       73.02      9.83 o 
   7  11  -3      280.32      284.75     17.37 o 
   8  11  -3     1944.61     1915.34     50.19 o 
   9  11  -3      370.06      369.04     21.11 o 
   1  12  -3     1467.54     1422.40     38.41 o 
   2  12  -3      908.18      908.92     33.82 o 
   3  12  -3     2595.88     2562.27     55.99 o 
   4  12  -3       96.90       95.66     15.72 o 
   5  12  -3     1010.59      959.39     31.85 o 
   6  12  -3      289.68      329.70     24.94 o 
   7  12  -3      990.33     1017.18     34.42 o 
   8  12  -3       22.35       22.89      7.69 o 
   0  13  -3     1027.37     1035.89     46.46 o 
   1  13  -3      324.15      308.78     17.37 o 
   2  13  -3      132.46      155.03     13.02 o 
   3  13  -3      478.87      488.56     32.12 o 
   4  13  -3     1208.16     1215.60     53.30 o 
   5  13  -3       46.29       60.13     14.35 o 
   6  13  -3       41.08       43.28      9.14 o 
   7  13  -3      128.50      142.66     14.25 o 
   1  14  -3     1275.59     1250.47     37.93 o 
   2  14  -3      897.74      895.58     31.62 o 
   3  14  -3     1279.33     1262.75     55.35 o 
   4  14  -3       88.95       86.78     16.40 o 
   5  14  -3      230.57      263.07     25.97 o 
   0  15  -3     1202.68     1283.25     57.40 o 
   1  15  -3      352.56      344.76     19.81 o 
   2  15  -3       40.26       48.51     14.35 o 
   4   0  -2    14229.46    13603.25    265.81 o 
   6   0  -2      883.46      895.13     28.70 o 
   8   0  -2    11524.99    11487.74    239.16 o 
   1   1  -2     7895.97     7955.05    155.79 o 
   3   1  -2    12676.86    12592.38    178.00 o 
   4   1  -2      406.43      448.78     10.60 o 
   5   1  -2     8582.05     8756.65    130.43 o 
   6   1  -2      120.08      116.80      6.51 o 
   7   1  -2     5386.79     5364.21     69.16 o 
   8   1  -2      114.87      114.38      6.44 o 
   9   1  -2     1090.86     1071.81     27.54 o 
  10   1  -2      232.30      238.47     17.77 o 
   0   2  -2    81692.68    68330.57   1277.78 o 
   1   2  -2      312.72      362.84     10.93 o 
   2   2  -2     1899.18     2041.60     58.76 o 
   3   2  -2     5185.78     5384.52     78.72 o 
   4   2  -2    29264.81    28494.42    814.84 o 
   5   2  -2     1268.84     1348.08     25.34 o 
   6   2  -2      697.42      714.81     23.92 o 
   7   2  -2     1213.81     1241.40     26.79 o 
   8   2  -2     7412.64     7472.89    188.93 o 
   9   2  -2      412.17      430.48     22.55 o 
  10   2  -2      417.74      427.75     24.60 o 
  13   2  -2      172.89      159.89     21.18 o 
   1   3  -2     6429.29     6324.02     92.50 o 
   2   3  -2     1084.19     1130.75     18.43 o 
   3   3  -2    21736.59    21188.47    247.61 o 
   4   3  -2     1985.18     2175.72     35.42 o 
   5   3  -2    13972.08    14333.13    210.83 o 
   6   3  -2     1020.54     1060.80     40.66 o 
   7   3  -2     7742.75     7895.12    184.15 o 
   8   3  -2      184.66      201.67     10.38 o 
   9   3  -2     3352.40     3337.95     90.20 o 
  10   3  -2      334.27      330.31     16.54 o 
  11   3  -2     3635.88     3743.67     73.81 o 
  12   3  -2      111.12      108.65     17.08 o 
  13   3  -2      934.06      966.88     49.88 o 
   0   4  -2    31905.33    32063.44    619.76 o 
   1   4  -2     3131.47     3258.93     51.44 o 
   2   4  -2     2328.66     2515.58     44.70 o 
   3   4  -2      866.75      950.76     17.24 o 
   4   4  -2    15903.08    15473.77    180.24 o 
   5   4  -2     1550.97     1555.58     25.99 o 
   6   4  -2      756.49      849.91     17.61 o 
   7   4  -2      874.55      890.59     19.17 o 
   8   4  -2     5884.08     5514.19    192.16 o 
   9   4  -2      732.52      738.78     24.31 o 
  10   4  -2       14.46       26.55      6.40 o 
  11   4  -2       39.83       42.03      7.96 o 
  12   4  -2     2196.97     2295.91     80.63 o 
  13   4  -2      252.08      267.17     26.65 o 
   1   5  -2     2415.23     2377.24     42.26 o 
   2   5  -2     2708.90     2639.06     37.84 o 
   3   5  -2     4818.17     4907.46     62.01 o 
   4   5  -2      146.42      166.70      6.77 o 
   5   5  -2     6510.02     6700.61     84.87 o 
   6   5  -2     1294.23     1297.54     36.09 o 
   7   5  -2     3857.27     3875.43     56.41 o 
   8   5  -2      816.81      831.27     25.77 o 
   9   5  -2      498.13      491.59     20.14 o 
  10   5  -2      720.46      698.40     25.20 o 
  11   5  -2     2864.52     2844.00     62.50 o 
  12   5  -2       55.70       58.08     14.35 o 
  13   5  -2      182.91      194.06     23.92 o 
   0   6  -2    12615.28    12872.11    259.66 o 
   1   6  -2     3354.47     3386.21     56.76 o 
   2   6  -2       62.91       69.10      7.11 o 
   3   6  -2     4485.23     4581.00     62.03 o 
   4   6  -2     3534.81     3393.45     46.45 o 
   5   6  -2     2456.19     2361.37     36.93 o 
   6   6  -2      138.72      159.59     12.17 o 
   7   6  -2      936.88      944.18     21.29 o 
   8   6  -2     2773.47     2794.83     57.88 o 
   9   6  -2      163.26      170.15     12.26 o 
  10   6  -2      716.20      723.88     26.25 o 
  11   6  -2      459.68      454.04     21.68 o 
  12   6  -2     1890.58     1906.47     50.14 o 
   1   7  -2     3924.73     3884.54     66.19 o 
   2   7  -2     4652.26     4599.43     61.78 o 
   3   7  -2     3053.72     2996.48     45.05 o 
   4   7  -2      796.65      871.05     18.99 o 
   5   7  -2     3060.05     3117.65     47.90 o 
   6   7  -2     2846.47     2830.12     44.98 o 
   7   7  -2     2785.22     2765.00     57.93 o 
   8   7  -2      639.01      637.39     23.34 o 
   9   7  -2     2271.93     2256.79     52.08 o 
  10   7  -2     1308.84     1271.12     37.33 o 
  11   7  -2     1344.26     1356.10     40.24 o 
  12   7  -2       61.72       51.45      9.66 o 
   0   8  -2     6432.21     6551.54    153.06 o 
   1   8  -2     1462.10     1446.64     45.78 o 
   2   8  -2      347.74      384.05     11.96 o 
   3   8  -2     2347.77     2389.19     38.61 o 
   4   8  -2     7556.34     7490.56     97.77 o 
   5   8  -2     1384.01     1354.58     27.34 o 
   6   8  -2      854.13      868.05     20.84 o 
   7   8  -2     1948.99     1857.74     43.90 o 
   8   8  -2     3399.99     3452.00     69.76 o 
   9   8  -2      736.81      707.66     33.14 o 
  10   8  -2       40.08       32.44      8.17 o 
  11   8  -2      158.93      150.50     13.91 o 
   1   9  -2     4670.73     4796.62     82.12 o 
   2   9  -2     3986.32     3995.33     57.83 o 
   3   9  -2     1783.50     1711.38     31.80 o 
   4   9  -2       48.00       52.42      5.62 o 
   5   9  -2     1387.38     1336.29     35.53 o 
   6   9  -2      707.90      663.75     34.08 o 
   7   9  -2     2419.97     2430.28     71.06 o 
   8   9  -2      421.37      434.94     20.28 o 
   9   9  -2     1364.22     1391.46     39.81 o 
  10   9  -2     1062.31     1030.37     34.70 o 
  11   9  -2      677.60      698.10     28.60 o 
   0  10  -2     3295.86     3262.10     88.15 o 
   1  10  -2     1119.43     1103.78     30.20 o 
   2  10  -2      531.34      532.75     19.56 o 
   3  10  -2     1348.78     1374.21     28.65 o 
   4  10  -2     1152.79     1140.72     25.60 o 
   5  10  -2     1610.88     1533.18     31.49 o 
   6  10  -2      594.08      571.34     22.92 o 
   7  10  -2     1274.35     1194.83     45.44 o 
   8  10  -2     1249.27     1359.87     39.48 o 
   9  10  -2     1220.73     1238.91     38.30 o 
  10  10  -2      231.24      225.34     25.28 o 
   1  11  -2      713.88      700.58     32.80 o 
   2  11  -2     3521.67     3502.27     68.12 o 
   3  11  -2      139.14      145.49     12.23 o 
   4  11  -2      598.38      572.80     17.86 o 
   5  11  -2      287.86      298.17     12.82 o 
   6  11  -2     3197.49     3142.58     66.89 o 
   7  11  -2     1596.83     1549.51     42.44 o 
   8  11  -2      166.93      172.63     14.20 o 
   9  11  -2      315.85      328.28     19.46 o 
   0  12  -2      630.08      635.47     33.48 o 
   1  12  -2     1449.73     1445.23     75.85 o 
   2  12  -2       80.46       71.60      9.18 o 
   3  12  -2     2187.96     2214.59     84.05 o 
   4  12  -2      614.37      606.37     19.43 o 
   5  12  -2     2176.04     2215.04     82.00 o 
   6  12  -2       98.32       95.21     17.77 o 
   7  12  -2      496.86      474.46     23.18 o 
   8  12  -2      240.75      262.16     17.51 o 
   1  13  -2     1231.20     1226.14     35.97 o 
   2  13  -2     3183.93     3196.34     68.59 o 
   3  13  -2        0.25        1.78      4.78 o 
   4  13  -2        7.98        5.84      4.30 o 
   5  13  -2      338.30      340.13     19.25 o 
   6  13  -2     1991.78     1933.65     50.89 o 
   7  13  -2      236.27      250.05     25.97 o 
   0  14  -2      614.50      604.73     36.22 o 
   1  14  -2     1160.96     1206.12     36.96 o 
   2  14  -2       57.92       57.38      9.66 o 
   3  14  -2      358.40      371.50     20.05 o 
   4  14  -2      504.36      473.53     33.48 o 
   5  14  -2      591.40      544.81     25.34 o 
   6  14  -2       81.45       80.34     11.77 o 
   1  15  -2      431.57      442.21     22.95 o 
   2  15  -2     1270.85     1296.79     40.34 o 
   3  15  -2      262.60      254.87     17.63 o 
   2   0  -1    25566.08    24316.80    469.43 o 
   4   0  -1      948.47     1050.24     29.38 o 
   6   0  -1     8998.17     8591.89    179.03 o 
   8   0  -1      540.58      567.84     23.57 o 
  10   0  -1     9705.96     9930.46    154.61 o 
   0   1  -1     2583.43     2586.31     55.35 o 
   1   1  -1    14223.74    13133.14    286.99 o 
   2   1  -1     6235.56     6501.65    131.19 o 
   3   1  -1    22891.48    22222.62    628.64 o 
   4   1  -1     1414.56     1424.72     25.59 o 
   5   1  -1    19964.31    19627.38    366.25 o 
   6   1  -1      278.71      294.23      9.07 o 
   7   1  -1     3495.94     3565.07     50.36 o 
   8   1  -1     1144.46     1143.03     23.01 o 
   9   1  -1     3936.84     3966.79     71.99 o 
  10   1  -1      249.91      233.35     13.53 o 
  11   1  -1     2371.04     2315.04     71.75 o 
  14   1  -1       58.74       77.21     16.40 o 
   1   2  -1     6965.85     6968.00     84.02 o 
   2   2  -1    21209.77    20041.13    230.64 o 
   3   2  -1     1391.41     1455.32     25.55 o 
   4   2  -1      438.46      513.86     12.74 o 
   5   2  -1     3312.90     3427.18     57.40 o 
   6   2  -1     9668.95     9431.59    236.42 o 
   7   2  -1      393.38      376.09     13.76 o 
   8   2  -1      972.10     1002.63     26.08 o 
   9   2  -1      458.24      460.20     17.37 o 
  10   2  -1     6597.01     6725.62    112.80 o 
  11   2  -1      109.37      115.35     11.08 o 
  12   2  -1      685.39      709.82     26.56 o 
  13   2  -1      115.22      121.63     18.45 o 
   0   3  -1     3287.47     3411.75     71.06 o 
   1   3  -1    18758.19    17998.89    204.33 o 
   2   3  -1       16.95       16.50      1.81 o 
   3   3  -1     4697.04     4755.54     60.58 o 
   4   3  -1     3905.54     4022.48     52.68 o 
   5   3  -1    11314.71    11325.17    137.65 o 
   6   3  -1      801.84      837.11     17.83 o 
   7   3  -1     3554.49     3669.24     52.95 o 
   8   3  -1     1398.60     1428.44     27.71 o 
   9   3  -1     2887.09     2918.96     46.78 o 
  10   3  -1      174.15      145.23      9.74 o 
  11   3  -1     1254.95     1219.32     35.74 o 
  12   3  -1      349.99      337.03     18.60 o 
  13   3  -1     2252.56     2419.59     84.05 o 
   1   4  -1     4780.57     5055.82     64.69 o 
   2   4  -1    14088.91    13574.32    195.43 o 
   3   4  -1     5311.23     5425.54     77.77 o 
   4   4  -1      211.38      230.21      8.20 o 
   5   4  -1     1144.95     1184.75     22.16 o 
   6   4  -1     9871.13     9641.51    101.46 o 
   7   4  -1      399.01      409.11     12.73 o 
   8   4  -1      341.94      341.91     12.44 o 
   9   4  -1       55.31       65.13      6.52 o 
  10   4  -1     5602.44     5785.87    115.48 o 
  11   4  -1      896.35      943.12     30.88 o 
  12   4  -1      718.60      668.74     26.56 o 
  13   4  -1      164.65      168.09     21.18 o 
   0   5  -1     4948.25     5201.32    114.80 o 
   1   5  -1     4391.32     4226.03     55.22 o 
   2   5  -1      209.52      209.22     12.11 o 
   3   5  -1     7529.53     7350.60    106.07 o 
   4   5  -1     1728.90     1744.88     36.31 o 
   5   5  -1    13934.60    13805.14    168.81 o 
   6   5  -1      158.79      161.11      7.87 o 
   7   5  -1     2043.94     2116.43     36.11 o 
   8   5  -1     1872.74     1854.91     36.62 o 
   9   5  -1      648.73      624.49     18.36 o 
  10   5  -1      309.23      321.08     17.42 o 
  11   5  -1     1414.16     1396.22     40.09 o 
  12   5  -1      454.37      468.89     25.28 o 
  13   5  -1     1618.66     1718.96     57.40 o 
   1   6  -1     1833.37     1821.21     28.40 o 
   2   6  -1    12802.27    12404.46    151.87 o 
   3   6  -1      839.54      811.90     20.50 o 
   4   6  -1      261.01      316.02     10.20 o 
   5   6  -1      672.91      641.02     15.87 o 
   6   6  -1    10726.29    10652.22    132.13 o 
   7   6  -1     2371.67     2350.17     40.61 o 
   8   6  -1      424.02      440.45     14.95 o 
   9   6  -1      105.42      115.51     10.86 o 
  10   6  -1     5222.23     5345.67     99.04 o 
  11   6  -1      653.06      677.33     26.33 o 
  12   6  -1      276.90      277.67     17.80 o 
   0   7  -1    10647.64    10816.05    225.49 o 
   1   7  -1     5113.92     5081.99     68.18 o 
   2   7  -1      428.30      468.01     12.88 o 
   3   7  -1     2010.10     1981.40     32.73 o 
   4   7  -1     1529.20     1481.77     26.53 o 
   5   7  -1     6314.56     6420.89     85.57 o 
   6   7  -1      368.60      356.96     12.48 o 
   7   7  -1     1647.50     1649.94     38.11 o 
   8   7  -1     4851.32     4869.07     71.88 o 
   9   7  -1     2459.39     2493.44     55.31 o 
  10   7  -1       77.66       72.47     10.59 o 
  11   7  -1      905.83      880.48     31.39 o 
  12   7  -1      866.18      863.46     32.13 o 
   1   8  -1     1817.10     1790.98     30.77 o 
   2   8  -1     5809.48     5818.71     77.85 o 
   3   8  -1     3757.17     3773.72     55.22 o 
   4   8  -1      144.03      143.81      8.62 o 
   5   8  -1     1643.81     1610.66     30.08 o 
   6   8  -1     4004.05     3979.73     59.79 o 
   7   8  -1     1905.61     1873.07     35.61 o 
   8   8  -1      385.78      361.52     28.98 o 
   9   8  -1      569.72      553.11     22.92 o 
  10   8  -1     2418.75     2521.74     58.69 o 
  11   8  -1     1283.56     1261.80     58.76 o 
  12   8  -1      177.14      194.43     16.34 o 
   0   9  -1     4439.20     4423.04    111.38 o 
   1   9  -1     2398.25     2385.29     39.71 o 
   2   9  -1       56.06       64.05      5.92 o 
   3   9  -1     1830.66     1869.12     34.16 o 
   4   9  -1     4227.55     4097.34     60.86 o 
   5   9  -1      901.38      912.65     22.06 o 
   6   9  -1      153.42      142.07      8.94 o 
   7   9  -1       63.77       91.44     11.57 o 
   8   9  -1     3326.38     3342.03     70.01 o 
   9   9  -1     1013.32     1022.88     33.52 o 
  10   9  -1      174.83      152.63     14.25 o 
  11   9  -1      145.03      142.77     14.47 o 
   1  10  -1     1689.30     1632.50     39.38 o 
   2  10  -1     2124.81     2101.63     37.47 o 
   3  10  -1     1998.96     2036.73     37.34 o 
   4  10  -1      377.60      382.23     13.91 o 
   5  10  -1     1065.11     1079.96     25.35 o 
   6  10  -1     2201.71     2159.19     40.74 o 
   7  10  -1      618.74      588.59     18.97 o 
   8  10  -1      188.16      180.17     13.99 o 
   9  10  -1      237.92      249.24     16.54 o 
  10  10  -1      983.15     1054.18     35.94 o 
   0  11  -1     4126.30     4099.15    110.70 o 
   1  11  -1     1888.35     1860.08     44.44 o 
   2  11  -1      126.96      121.11      8.66 o 
   3  11  -1     1516.09     1499.22     31.13 o 
   4  11  -1     1556.74     1529.26     32.33 o 
   5  11  -1      904.36      915.23     23.91 o 
   6  11  -1       68.71       70.61      7.73 o 
   7  11  -1       25.01       26.10      7.20 o 
   8  11  -1     2571.21     2503.26     60.08 o 
   9  11  -1      605.04      665.47     41.68 o 
  10  11  -1       95.87       85.39     12.98 o 
   1  12  -1     1833.53     1828.03     45.42 o 
   2  12  -1     1614.97     1612.32     74.82 o 
   3  12  -1     1534.21     1516.21     32.47 o 
   4  12  -1      149.03      129.21      9.59 o 
   5  12  -1     1443.33     1466.51     32.71 o 
   6  12  -1     1931.19     1806.47     38.36 o 
   7  12  -1      942.34      920.06     32.33 o 
   8  12  -1       86.47       93.41     11.96 o 
   9  12  -1      215.64      222.47     17.11 o 
   0  13  -1     3073.34     3178.06     95.66 o 
   1  13  -1      837.53      848.80     37.92 o 
   2  13  -1      309.17      318.19     20.84 o 
   3  13  -1       19.10       25.91      5.75 o 
   4  13  -1     2557.99     2481.04     47.07 o 
   5  13  -1      354.16      386.88     20.75 o 
   6  13  -1        0.56       -4.21      4.57 o 
   7  13  -1      261.44      248.71     17.11 o 
   1  14  -1     1208.38     1243.76     38.64 o 
   2  14  -1        8.80       12.27      6.03 o 
   3  14  -1     1389.71     1385.27     41.26 o 
   4  14  -1       74.46       75.74      8.96 o 
   5  14  -1     1130.13     1134.90     30.33 o 
   6  14  -1      509.32      489.16     24.10 o 
   0  15  -1      831.41      911.53     47.83 o 
   1  15  -1       54.37       46.73      9.63 o 
   2  15  -1      311.44      302.59     19.31 o 
   3  15  -1       42.81       44.45      9.63 o 
   4  15  -1     1329.59     1364.58     42.93 o 
   2   0   0     6470.02     6194.85    127.78 o 
   4   0   0    19321.91    18728.72    376.50 o 
   6   0   0      145.22      139.39     10.93 o 
   8   0   0    12044.02    11960.58    257.61 o 
  10   0   0      348.91      362.25     16.05 o 
  12   0   0     3529.38     3607.96     58.25 o 
   1   1   0    14604.11    13292.25    191.09 o 
   2   1   0     2480.30     2429.58     27.07 o 
   3   1   0     4747.99     4857.17     60.48 o 
   4   1   0        3.71        3.96      1.41 o 
   5   1   0    20254.03    20721.67    295.70 o 
   6   1   0      268.82      259.24      9.07 o 
   7   1   0    10145.04    10032.47    125.84 o 
   8   1   0       48.65       64.78     10.92 o 
   9   1   0     3573.49     3568.05     46.08 o 
  10   1   0        5.60       11.76      3.30 o 
  11   1   0     2954.84     3027.78     43.48 o 
  12   1   0      778.29      846.72     21.20 o 
  13   1   0      518.30      512.47     22.65 o 
   0   2   0    26027.47    22051.64    444.83 o 
   1   2   0     2272.01     2341.58     30.11 o 
   2   2   0      537.73      576.93     12.53 o 
   3   2   0     1353.95     1338.59     24.88 o 
   4   2   0     8982.27     8309.69     85.11 o 
   5   2   0     3596.63     3650.09     49.47 o 
   6   2   0     2160.57     2213.49     26.04 o 
   7   2   0        9.65       14.64      2.42 o 
   8   2   0     6216.58     6304.50     71.30 o 
   9   2   0      653.08      642.60     14.67 o 
  10   2   0      311.03      312.77     13.12 o 
  11   2   0        8.07        8.23      3.99 o 
  12   2   0     2041.15     2162.14     52.41 o 
  13   2   0      310.80      301.90     14.68 o 
   1   3   0      994.67     1138.35     43.15 o 
   2   3   0     2893.32     2888.72     44.68 o 
   3   3   0     2538.29     2515.80     34.97 o 
   4   3   0      843.33      910.30     16.95 o 
   5   3   0     1459.75     1457.35     19.95 o 
   6   3   0      648.39      615.55     11.72 o 
   7   3   0     4248.58     4168.36     49.23 o 
   8   3   0       42.92       45.94      5.33 o 
   9   3   0     1348.35     1337.96     28.14 o 
  10   3   0      369.93      380.49     14.59 o 
  11   3   0     4541.28     4689.79     72.32 o 
  12   3   0       89.63      100.09     12.30 o 
  13   3   0      500.20      483.18     18.64 o 
   0   4   0    20289.93    19676.89    280.22 o 
   1   4   0     2464.42     2325.64     39.86 o 
   2   4   0       45.15       54.06      4.35 o 
   3   4   0     2217.75     2251.79     33.00 o 
   4   4   0     8632.25     8221.08    102.02 o 
   5   4   0       32.83       34.38      4.78 o 
   6   4   0      384.23      400.00      9.16 o 
   7   4   0     2306.23     2271.45     37.86 o 
   8   4   0    10963.14    10928.38    138.98 o 
   9   4   0       24.69       24.49      4.70 o 
  10   4   0      554.07      577.15     18.37 o 
  11   4   0      172.91      173.86     11.03 o 
  12   4   0     2342.53     2520.48     58.92 o 
  13   4   0       20.56       31.90      8.36 o 
   1   5   0    12233.50    11662.79    139.65 o 
   2   5   0      497.65      490.15     14.35 o 
   3   5   0    15183.25    15439.89    183.81 o 
   4   5   0     1538.77     1763.66     29.05 o 
   5   5   0     8604.11     8767.42    110.58 o 
   6   5   0     1849.03     1855.65     32.34 o 
   7   5   0    11349.34    11365.72    164.85 o 
   8   5   0        0.07        3.24      2.96 o 
   9   5   0     4129.03     4121.29     67.71 o 
  10   5   0     2207.31     2157.27     41.02 o 
  11   5   0     1747.08     1769.80     45.90 o 
  12   5   0        1.12        1.23      4.76 o 
  13   5   0      932.66     1002.29     52.61 o 
   0   6   0    26840.23    25749.78    447.57 o 
   1   6   0        6.74       22.36      4.55 o 
   2   6   0     3001.36     3125.33     52.16 o 
   3   6   0     2918.48     2967.10     43.52 o 
   4   6   0    12274.24    12197.71    149.50 o 
   5   6   0     4546.30     4528.78     63.51 o 
   6   6   0       66.90       67.84      5.78 o 
   7   6   0       79.26       80.03      6.79 o 
   8   6   0     6418.34     6489.44     90.19 o 
   9   6   0     2369.03     2313.31     42.34 o 
  10   6   0       46.41       24.79      5.65 o 
  11   6   0      675.01      653.43     26.30 o 
  12   6   0     1098.51     1233.78     38.89 o 
  13   6   0      442.26      467.20     24.14 o 
   1   7   0     5908.81     5803.92     76.53 o 
   2   7   0     2429.05     2247.41     35.75 o 
   3   7   0     3410.59     3326.11     53.20 o 
   4   7   0      793.11      844.03     19.18 o 
   5   7   0     5795.65     5986.62     81.25 o 
   6   7   0      628.79      664.86     18.04 o 
   7   7   0     2151.04     2187.03     39.18 o 
   8   7   0      405.09      400.95     14.71 o 
   9   7   0       63.21       62.64      7.23 o 
  10   7   0     2802.88     2687.00     60.39 o 
  11   7   0     2245.62     2301.73    140.76 o 
  12   7   0       55.63       73.05     11.08 o 
   0   8   0     2639.51     2503.16     48.31 o 
   1   8   0     3575.46     3646.74     53.25 o 
   2   8   0      264.77      301.56     10.78 o 
   3   8   0     5458.58     5569.08     76.27 o 
   4   8   0     2558.98     2350.48     39.17 o 
   5   8   0     1381.27     1356.72     27.73 o 
   6   8   0       78.43       73.15      6.83 o 
   7   8   0       13.65       15.26      4.34 o 
   8   8   0       99.00      108.75      8.80 o 
   9   8   0     1250.52     1262.62     48.51 o 
  10   8   0      382.71      405.10     20.76 o 
  11   8   0      431.56      462.02     22.71 o 
  12   8   0     1838.94     1936.81     52.66 o 
   1   9   0     1957.76     2025.79     42.97 o 
   2   9   0     3338.47     3131.90     48.91 o 
   3   9   0     1177.07     1157.74     24.71 o 
   4   9   0        0.08        4.88      3.11 o 
   5   9   0     1555.44     1617.58     31.95 o 
   6   9   0     4508.07     4465.62     84.12 o 
   7   9   0     1800.04     1793.50     36.01 o 
   8   9   0       66.72       76.65      8.02 o 
   9   9   0      303.36      300.77     14.31 o 
  10   9   0     1337.53     1351.19     40.83 o 
  11   9   0     1342.27     1307.45     41.29 o 
   0  10   0     3753.71     3785.51    101.13 o 
   1  10   0     3826.86     3832.67     58.63 o 
   2  10   0       38.52       44.60      5.65 o 
   3  10   0     3979.72     3941.52     60.36 o 
   4  10   0     1612.55     1539.03     31.42 o 
   5  10   0     1556.48     1481.28     31.15 o 
   6  10   0       65.14       63.57      7.20 o 
   7  10   0      565.50      574.43     18.94 o 
   8  10   0     1896.91     1946.36     39.96 o 
   9  10   0      987.02      988.99     33.78 o 
  10  10   0      186.90      202.97     23.92 o 
   1  11   0     2432.69     2477.93     43.64 o 
   2  11   0     3078.80     2980.90     50.17 o 
   3  11   0     1062.37     1094.30     26.03 o 
   4  11   0        0.08       14.72      7.50 o 
   5  11   0      931.92      940.20     24.44 o 
   6  11   0     1373.17     1349.34     31.13 o 
   7  11   0      573.32      570.76     21.69 o 
   8  11   0        1.00       -0.68      3.95 o 
   9  11   0      684.74      738.20     29.43 o 
  10  11   0     1206.35     1247.46     40.81 o 
   0  12   0      285.87      332.77     24.60 o 
   1  12   0       44.46       51.10      8.45 o 
   2  12   0       95.10      107.14      8.77 o 
   3  12   0      941.50      968.64     25.23 o 
   4  12   0     1953.64     1928.68     38.92 o 
   5  12   0     2378.35     2262.41     43.64 o 
   6  12   0        5.52       10.27      4.70 o 
   7  12   0      561.73      570.26     20.36 o 
   8  12   0      439.38      449.75     22.86 o 
   9  12   0      592.71      548.17     26.08 o 
   1  13   0       96.67      108.86     11.83 o 
   2  13   0     2230.86     2290.12     44.17 o 
   3  13   0      604.33      588.23     20.09 o 
   4  13   0      722.96      689.41     21.92 o 
   5  13   0      116.62      123.32     10.21 o 
   6  13   0     1758.97     1758.87     38.91 o 
   7  13   0       94.16      104.97     10.35 o 
   0  14   0        1.45        3.42      6.83 o 
   1  14   0      746.26      753.43     29.23 o 
   2  14   0      446.91      461.21     22.95 o 
   3  14   0     1246.75     1285.93     32.19 o 
   4  14   0      735.30      675.56     22.60 o 
   5  14   0     1188.42     1131.69     30.36 o 
   6  14   0      120.68      100.04     10.37 o 
   1  15   0       81.90       83.72     12.08 o 
   2  15   0     4809.23     4804.19     97.10 o 
   3  15   0       48.88       43.73      9.90 o 
   4  15   0       10.32       14.19      5.53 o 
   2   0   1    26459.98    22531.40   1547.35 o 
   4   0   1      986.37     1055.39     21.60 o 
   6   0   1     8810.62     8262.45    123.49 o 
   8   0   1      493.18      486.06     17.21 o 
  10   0   1     9431.86     9407.94    148.49 o 
  12   0   1      280.35      278.21     13.33 o 
  14   0   1     1576.82     1818.96     72.43 o 
   0   1   1     2662.17     2681.98     56.03 o 
   1   1   1    14039.28    13239.43    199.48 o 
   2   1   1     6230.67     6345.00     57.18 o 
   3   1   1    23122.36    22086.76    216.66 o 
   4   1   1     1370.60     1353.64     18.43 o 
   5   1   1    20058.98    19543.34    193.74 o 
   6   1   1      279.63      291.82      8.03 o 
   7   1   1     3459.57     3498.78     43.26 o 
   8   1   1     1128.29     1124.99     17.74 o 
   9   1   1     3935.82     4007.78     44.78 o 
  10   1   1      253.99      246.56      7.96 o 
  11   1   1     2320.47     2231.96     28.83 o 
  12   1   1      119.37      116.88      8.43 o 
  13   1   1     2137.80     2269.84     39.32 o 
  14   1   1       60.33       64.23     17.08 o 
   1   2   1     7137.18     7209.70     71.68 o 
   2   2   1    21049.91    19736.22    311.28 o 
   3   2   1     1400.44     1454.98     18.50 o 
   4   2   1      419.58      480.48      8.41 o 
   5   2   1     3211.17     3316.77     35.38 o 
   6   2   1     9386.33     9080.74     87.10 o 
   7   2   1      383.54      376.46      8.99 o 
   8   2   1      967.41      988.59     16.72 o 
   9   2   1      429.77      429.26     10.94 o 
  10   2   1     6657.93     6708.59     64.30 o 
  11   2   1       98.03       97.71      6.58 o 
  12   2   1      679.86      681.16     21.60 o 
  13   2   1      109.09      113.80     10.24 o 
   0   3   1     3051.70     3143.37     39.69 o 
   1   3   1    18496.63    17441.55    214.61 o 
   2   3   1       17.52       19.76      2.21 o 
   3   3   1     4818.65     4827.32     51.49 o 
   4   3   1     3855.92     3951.93     46.75 o 
   5   3   1    11438.77    11455.09    116.93 o 
   6   3   1      791.08      837.39     14.79 o 
   7   3   1     3500.86     3612.85     44.63 o 
   8   3   1     1441.69     1430.82     23.19 o 
   9   3   1     2800.49     2807.86     39.03 o 
  10   3   1      167.45      173.58     10.20 o 
  11   3   1     1377.81     1285.70     25.57 o 
  12   3   1      311.54      307.77     12.50 o 
  13   3   1     2266.35     2387.64     57.35 o 
   1   4   1     5038.17     5295.15     48.51 o 
   2   4   1    14019.03    13634.54    135.90 o 
   3   4   1     5251.94     5259.27     57.03 o 
   4   4   1      195.41      210.24      6.08 o 
   5   4   1     1197.20     1275.96     19.92 o 
   6   4   1    10137.65     9918.27    103.03 o 
   7   4   1      410.78      408.28     10.39 o 
   8   4   1      362.22      373.24     13.12 o 
   9   4   1       44.09       40.70      5.89 o 
  10   4   1     5875.34     6002.52     86.21 o 
  11   4   1      915.10      916.31     25.06 o 
  12   4   1      721.30      701.33     19.17 o 
  13   4   1      183.78      178.54     21.52 o 
   0   5   1     5163.23     5250.06     64.42 o 
   1   5   1     4398.28     4219.16     37.61 o 
   2   5   1      207.10      200.70      5.61 o 
   3   5   1     7325.58     7200.00     76.35 o 
   4   5   1     1591.01     1610.74     22.31 o 
   5   5   1    14205.11    14113.48    142.50 o 
   6   5   1      151.53      159.85      5.99 o 
   7   5   1     2031.57     2113.70     37.32 o 
   8   5   1     1993.13     1943.42     35.86 o 
   9   5   1      660.14      677.27     19.67 o 
  10   5   1      293.38      297.52     13.52 o 
  11   5   1     1485.42     1457.78     37.92 o 
  12   5   1      514.63      507.81     16.63 o 
  13   5   1     1599.68     1695.23     68.33 o 
   1   6   1     1792.14     1729.40     20.82 o 
   2   6   1    12980.75    12830.00    146.96 o 
   3   6   1      808.18      773.22     15.98 o 
   4   6   1      251.25      295.76      7.47 o 
   5   6   1      660.21      639.95     16.56 o 
   6   6   1    10405.76    10277.42    132.93 o 
   7   6   1     2559.66     2576.81     42.85 o 
   8   6   1      464.23      492.85     16.14 o 
   9   6   1      139.40      151.24      9.97 o 
  10   6   1     5260.15     5405.95     81.50 o 
  11   6   1      630.92      613.04     21.02 o 
  12   6   1      285.15      318.96     18.56 o 
   0   7   1    10491.71    10509.16    160.41 o 
   1   7   1     4918.48     4958.49     50.43 o 
   2   7   1      434.70      478.71     10.20 o 
   3   7   1     2051.76     2012.91     26.68 o 
   4   7   1     1346.17     1285.37     26.30 o 
   5   7   1     6250.61     6355.70     86.52 o 
   6   7   1      385.03      374.25     13.54 o 
   7   7   1     1569.37     1577.23     32.08 o 
   8   7   1     4911.76     4893.61     73.36 o 
   9   7   1     2355.75     2378.27     46.94 o 
  10   7   1       66.99       67.37      8.15 o 
  11   7   1      846.20      885.52     26.02 o 
  12   7   1      808.93      823.56     31.79 o 
   1   8   1     1754.99     1721.04     30.88 o 
   2   8   1     5808.12     5735.07     64.60 o 
   3   8   1     3748.03     3783.57     56.02 o 
   4   8   1      154.79      156.48      8.41 o 
   5   8   1     1557.92     1512.80     30.24 o 
   6   8   1     4016.56     3944.17     60.75 o 
   7   8   1     1871.79     1883.74     42.49 o 
   8   8   1      361.73      382.57     16.73 o 
   9   8   1      499.48      479.75     17.75 o 
  10   8   1     2375.69     2473.09     47.86 o 
  11   8   1     1216.45     1266.30     39.61 o 
  12   8   1      184.90      185.59     16.43 o 
   0   9   1     4510.35     4527.30     78.74 o 
   1   9   1     2435.99     2443.26     40.61 o 
   2   9   1       55.33       65.26      6.12 o 
   3   9   1     1930.63     1928.25     34.84 o 
   4   9   1     4206.49     4073.34     64.55 o 
   5   9   1      930.12      963.22     23.41 o 
   6   9   1      145.69      158.10      9.73 o 
   7   9   1      107.88      109.01      8.79 o 
   8   9   1     3381.44     3354.67     57.20 o 
   9   9   1      992.21     1032.94     27.74 o 
  10   9   1      189.83      184.32     12.61 o 
  11   9   1      146.47      149.94     19.47 o 
   1  10   1     1772.06     1728.12     32.98 o 
   2  10   1     2148.78     2096.45     53.30 o 
   3  10   1     2052.08     2067.04     37.97 o 
   4  10   1      366.17      367.77     14.07 o 
   5  10   1     1108.14     1116.34     26.41 o 
   6  10   1     2295.07     2273.58     42.34 o 
   7  10   1      586.34      601.06     19.84 o 
   8  10   1      173.70      153.27     11.97 o 
   9  10   1      264.40      268.43     14.07 o 
  10  10   1      998.06     1077.41     29.98 o 
   0  11   1     4294.07     4320.54    114.11 o 
   1  11   1     1951.37     1951.54     36.90 o 
   2  11   1      124.78      122.32      8.80 o 
   3  11   1     1488.13     1472.22     31.68 o 
   4  11   1     1598.54     1579.39     33.12 o 
   5  11   1      922.64      909.64     24.33 o 
   6  11   1       61.14       76.11      9.92 o 
   7  11   1       13.61       17.63      6.73 o 
   8  11   1     2672.64     2635.34     50.23 o 
   9  11   1      575.02      607.14     22.09 o 
  10  11   1       96.31       94.62     12.80 o 
   1  12   1     1869.66     1848.57     37.05 o 
   2  12   1     1461.38     1460.12     32.46 o 
   3  12   1     1409.58     1379.18     31.94 o 
   4  12   1      154.52      146.91     10.20 o 
   5  12   1     1448.88     1427.66     35.05 o 
   6  12   1     1993.48     1912.53     39.93 o 
   7  12   1      915.61      892.78     26.13 o 
   8  12   1       79.08       71.90      9.17 o 
   9  12   1      205.61      223.93     14.45 o 
   0  13   1     3058.67     3088.54     96.35 o 
   1  13   1      855.91      893.72     25.78 o 
   2  13   1      314.05      311.40     14.52 o 
   3  13   1       19.29       26.22      5.78 o 
   4  13   1     2496.51     2489.51     47.96 o 
   5  13   1      357.34      362.72     22.84 o 
   6  13   1        1.48       13.99      5.39 o 
   7  13   1      226.54      230.32     13.72 o 
   1  14   1     1172.97     1237.83     39.38 o 
   2  14   1       21.08       33.01      6.68 o 
   3  14   1     1383.51     1374.77     33.72 o 
   4  14   1       73.30       68.62      8.77 o 
   5  14   1     1155.77     1159.07     35.64 o 
   6  14   1      493.37      457.22     21.76 o 
   0  15   1      828.10      870.53     47.83 o 
   1  15   1       56.57       70.64     11.77 o 
   2  15   1      316.63      328.68     20.53 o 
   3  15   1       45.35       52.64      8.30 o 
   4  15   1     1392.41     1432.50     37.76 o 
   0   0   2    10269.88    10425.68    143.21 o 
   2   0   2     4113.59     4354.85     44.81 o 
   4   0   2    13314.67    12836.66    127.28 o 
   6   0   2      942.77      940.80     18.07 o 
   8   0   2    11094.82    10988.11    134.85 o 
  10   0   2      635.70      622.69     23.57 o 
  12   0   2     2389.53     2453.26     55.54 o 
   1   1   2     6973.67     7128.38     58.56 o 
   2   1   2     1595.52     1669.07     14.79 o 
   3   1   2    12224.25    11999.71     95.76 o 
   4   1   2      403.46      441.15      8.98 o 
   5   1   2     8920.70     8947.95     82.22 o 
   6   1   2      106.77      119.48      4.64 o 
   7   1   2     5328.48     5250.55     54.06 o 
   8   1   2      115.74      119.67      5.58 o 
   9   1   2     1144.02     1150.90     18.89 o 
  10   1   2      230.54      224.69      8.20 o 
  11   1   2     5410.40     5254.08     66.00 o 
  12   1   2       15.74       13.55      4.60 o 
  13   1   2      930.72      906.51     23.25 o 
   0   2   2    83745.04    63116.76    699.51 o 
   1   2   2      329.04      382.88      8.20 o 
   2   2   2     1925.53     2080.87     21.34 o 
   3   2   2     5168.89     5263.18     49.90 o 
   4   2   2    29603.15    27570.86    240.51 o 
   5   2   2     1202.08     1274.04     17.19 o 
   6   2   2      666.52      668.90     11.89 o 
   7   2   2     1181.24     1192.58     19.58 o 
   8   2   2     7449.61     7381.25     73.48 o 
   9   2   2      381.09      371.79      9.35 o 
  10   2   2      471.72      486.56     11.34 o 
  11   2   2      103.86      109.22      8.15 o 
  12   2   2     4137.06     4219.12     59.84 o 
  13   2   2      166.21      175.09     10.98 o 
   1   3   2     6402.37     6259.53     52.10 o 
   2   3   2     1223.02     1282.50     13.64 o 
   3   3   2    22118.19    21312.67    180.24 o 
   4   3   2     1977.87     2132.25     22.55 o 
   5   3   2    14322.33    14684.55    130.98 o 
   6   3   2     1010.07     1025.23     14.63 o 
   7   3   2     7844.87     7915.82     70.98 o 
   8   3   2      192.24      207.33      6.73 o 
   9   3   2     3451.64     3428.10     37.53 o 
  10   3   2      384.55      358.25     11.19 o 
  11   3   2     3621.17     3612.81     60.55 o 
  12   3   2      116.87      124.72     10.64 o 
  13   3   2     1012.06     1017.66     28.73 o 
   0   4   2    32158.81    31079.51    466.21 o 
   1   4   2     3070.49     3184.64     24.81 o 
   2   4   2     2329.78     2547.71     24.44 o 
   3   4   2      973.91     1062.36     14.92 o 
   4   4   2    15577.82    15014.38    156.85 o 
   5   4   2     1624.34     1568.86     22.68 o 
   6   4   2      753.98      783.58     15.21 o 
   7   4   2      837.50      833.24     14.69 o 
   8   4   2     6023.37     5939.04     60.54 o 
   9   4   2      732.62      733.45     17.60 o 
  10   4   2       25.02       32.00      4.78 o 
  11   4   2       48.17       59.37      6.63 o 
  12   4   2     2157.75     2191.18     44.96 o 
  13   4   2      261.13      266.78     15.08 o 
   1   5   2     2550.97     2470.07     20.34 o 
   2   5   2     2783.99     2703.13     39.29 o 
   3   5   2     4395.96     4577.50     52.71 o 
   4   5   2      150.68      165.04      5.96 o 
   5   5   2     6191.19     6409.67     81.78 o 
   6   5   2     1295.98     1273.79     20.68 o 
   7   5   2     3921.79     3897.40     48.25 o 
   8   5   2      808.90      857.77     21.88 o 
   9   5   2      465.76      471.11     14.10 o 
  10   5   2      768.21      739.73     18.61 o 
  11   5   2     2886.84     2858.28     47.34 o 
  12   5   2       56.15       52.80      7.93 o 
  13   5   2      192.91      183.67     13.43 o 
   0   6   2    12390.94    12426.64    124.25 o 
   1   6   2     3284.57     3323.80     28.95 o 
   2   6   2       67.38       72.78      3.71 o 
   3   6   2     4540.99     4686.26     52.97 o 
   4   6   2     3168.96     3018.93     44.78 o 
   5   6   2     2418.92     2321.36     31.34 o 
   6   6   2      151.30      157.93      8.62 o 
   7   6   2      917.47      929.83     22.56 o 
   8   6   2     2748.81     2787.08     47.91 o 
   9   6   2      135.19      130.83     10.26 o 
  10   6   2      712.69      684.48     18.51 o 
  11   6   2      436.71      423.34     15.02 o 
  12   6   2     1882.52     1916.08     53.81 o 
   1   7   2     3914.08     3911.19     33.68 o 
   2   7   2     4433.71     4467.63     44.83 o 
   3   7   2     3113.87     3079.90     38.17 o 
   4   7   2      814.00      902.39     16.15 o 
   5   7   2     3145.07     3232.62     50.22 o 
   6   7   2     2964.41     2857.08     47.15 o 
   7   7   2     2964.88     2931.79     48.86 o 
   8   7   2      612.62      615.92     19.27 o 
   9   7   2     2224.12     2283.12     43.81 o 
  10   7   2     1292.21     1314.04     27.15 o 
  11   7   2     1413.78     1374.01     28.92 o 
  12   7   2       59.81       54.77      8.66 o 
   0   8   2     6713.31     6886.99     72.84 o 
   1   8   2     1440.04     1438.86     15.90 o 
   2   8   2      356.02      378.29      9.90 o 
   3   8   2     2344.24     2383.65     32.40 o 
   4   8   2     7573.88     7404.53     99.68 o 
   5   8   2     1525.94     1518.78     32.42 o 
   6   8   2      823.15      820.56     21.69 o 
   7   8   2     1879.45     1833.95     36.64 o 
   8   8   2     3372.23     3423.11     57.67 o 
   9   8   2      765.88      773.29     23.34 o 
  10   8   2       29.61       26.16      5.30 o 
  11   8   2      162.49      181.93     10.95 o 
   1   9   2     4721.26     4729.74     50.53 o 
   2   9   2     3830.61     3840.88     48.16 o 
   3   9   2     1796.58     1776.38     33.52 o 
   4   9   2       53.13       56.05      6.17 o 
   5   9   2     1456.40     1460.57     30.50 o 
   6   9   2      759.71      734.26     20.77 o 
   7   9   2     2400.82     2442.76     45.34 o 
   8   9   2      411.20      395.76     16.28 o 
   9   9   2     1341.39     1375.47     33.35 o 
  10   9   2     1081.21     1040.54     25.02 o 
  11   9   2      641.29      650.23     19.93 o 
   0  10   2     3226.90     3198.38     62.24 o 
   1  10   2     1115.05     1157.24     26.67 o 
   2  10   2      528.84      529.91     16.53 o 
   3  10   2     1459.17     1449.76     30.22 o 
   4  10   2     1138.63     1125.71     26.55 o 
   5  10   2     1619.05     1590.25     33.38 o 
   6  10   2      590.66      591.53     19.33 o 
   7  10   2     1190.59     1082.84     28.27 o 
   8  10   2     1273.83     1371.70     33.00 o 
   9  10   2     1199.43     1244.81     32.21 o 
  10  10   2      219.00      214.10     14.99 o 
   1  11   2      707.71      715.20     20.33 o 
   2  11   2     3539.61     3479.00     77.08 o 
   3  11   2      180.44      184.36     11.79 o 
   4  11   2      596.91      558.51     18.53 o 
   5  11   2      252.80      264.77     13.12 o 
   6  11   2     3175.08     3154.35     55.36 o 
   7  11   2     1580.27     1511.31     34.98 o 
   8  11   2      152.16      157.52     14.69 o 
   9  11   2      309.97      326.13     16.56 o 
   0  12   2      598.77      558.72     22.28 o 
   1  12   2     1460.16     1443.58     31.98 o 
   2  12   2       80.77       73.43      7.99 o 
   3  12   2     2316.88     2224.56     43.07 o 
   4  12   2      649.95      646.70     20.74 o 
   5  12   2     2138.35     2108.58     42.95 o 
   6  12   2       97.81       93.75      9.42 o 
   7  12   2      507.40      507.40     19.58 o 
   8  12   2      261.15      259.18     14.70 o 
   1  13   2     1202.97     1190.94     31.39 o 
   2  13   2     3322.84     3338.64     57.55 o 
   3  13   2        4.44        4.66      4.65 o 
   4  13   2        7.74       10.10      8.18 o 
   5  13   2      327.59      340.14     16.02 o 
   6  13   2     1890.42     1892.44     41.78 o 
   7  13   2      231.03      242.45     14.41 o 
   0  14   2      597.61      671.01     40.32 o 
   1  14   2     1048.26     1058.22     29.13 o 
   2  14   2       58.98       55.74      8.04 o 
   3  14   2      356.36      368.07     26.04 o 
   4  14   2      497.17      512.99     20.22 o 
   5  14   2      609.63      621.20     22.39 o 
   6  14   2       85.71       86.16     10.14 o 
   1  15   2      446.32      497.07     25.36 o 
   2  15   2     1234.08     1229.52     33.05 o 
   3  15   2      235.03      250.51     14.66 o 
   2   0   3     6365.69     6115.42     62.41 o 
   4   0   3      983.49     1053.79     20.06 o 
   6   0   3    11695.30    11355.88    136.46 o 
   8   0   3     2245.42     2133.58     47.83 o 
  10   0   3     8290.30     8060.24    130.54 o 
  12   0   3     1338.29     1351.58     39.11 o 
   0   1   3     5340.76     5423.49     55.45 o 
   1   1   3    15248.51    14983.79    110.32 o 
   2   1   3     1278.79     1320.41     13.05 o 
   3   1   3     1795.19     1735.84     16.59 o 
   4   1   3      684.11      681.21      8.11 o 
   5   1   3    15479.06    15325.77    106.91 o 
   6   1   3       64.55       77.19      4.63 o 
   7   1   3     3165.05     3090.60     31.83 o 
   8   1   3      233.90      234.44      7.61 o 
   9   1   3     2681.73     2591.44     38.00 o 
  10   1   3      371.87      374.21     12.69 o 
  11   1   3     1223.09     1241.54     25.29 o 
  12   1   3      215.51      207.99     10.65 o 
  13   1   3     1893.05     1923.35     37.03 o 
   1   2   3     6771.14     7083.73     53.98 o 
   2   2   3    15030.39    14395.61    114.60 o 
   3   2   3       62.78       67.49      2.61 o 
   4   2   3       15.78       35.99      4.20 o 
   5   2   3     1218.07     1252.23     14.74 o 
   6   2   3    13937.31    13383.83    122.94 o 
   7   2   3      969.56      985.95     16.39 o 
   8   2   3      658.51      692.37     13.76 o 
   9   2   3      136.65      123.67      7.47 o 
  10   2   3     5934.28     5915.97     72.16 o 
  11   2   3      257.33      233.57      9.70 o 
  12   2   3       78.91       88.63      8.47 o 
  13   2   3       69.51       68.11      8.24 o 
   0   3   3     5468.88     5558.16     57.88 o 
   1   3   3    25813.50    25078.05    182.02 o 
   2   3   3      237.94      266.94      4.61 o 
   3   3   3    15819.99    15818.21    110.18 o 
   4   3   3     1374.79     1472.34     15.52 o 
   5   3   3     5686.38     5512.71     46.34 o 
   6   3   3     2152.09     2231.01     25.69 o 
   7   3   3     5435.16     5388.64     56.11 o 
   8   3   3      648.07      672.46     12.76 o 
   9   3   3     3647.13     3613.72     39.81 o 
  10   3   3       88.86       90.33      6.53 o 
  11   3   3      841.54      824.26     21.52 o 
  12   3   3      347.22      354.18     14.50 o 
  13   3   3     1254.11     1262.58     33.75 o 
   1   4   3      704.03      668.75      7.97 o 
   2   4   3    23901.47    23340.87    159.11 o 
   3   4   3      363.15      339.15      5.77 o 
   4   4   3      308.23      357.09      6.91 o 
   5   4   3      144.41      128.20      5.20 o 
   6   4   3     8215.23     8064.50     79.85 o 
   7   4   3      153.97      183.46      6.79 o 
   8   4   3      179.28      173.85      6.95 o 
   9   4   3     1439.22     1433.27     26.49 o 
  10   4   3     4295.08     4266.06     67.79 o 
  11   4   3      456.48      432.65     17.81 o 
  12   4   3      206.83      220.20     14.01 o 
  13   4   3       97.77       91.55     10.59 o 
   0   5   3    12287.01    12404.61    130.29 o 
   1   5   3     7285.14     7466.87     54.62 o 
   2   5   3     4014.39     4423.12     34.27 o 
   3   5   3     7773.24     7984.80     74.74 o 
   4   5   3     4834.95     4750.58     44.39 o 
   5   5   3     5050.07     4972.33     51.85 o 
   6   5   3       83.68       84.30      4.86 o 
   7   5   3      662.72      651.20     13.36 o 
   8   5   3     1940.82     1878.79     31.15 o 
   9   5   3     4143.10     4119.64     55.66 o 
  10   5   3       65.62       65.94      8.39 o 
  11   5   3      510.32      530.06     19.94 o 
  12   5   3      336.74      328.99     24.39 o 
   1   6   3     1278.99     1266.53     12.98 o 
   2   6   3     4043.56     3893.11     31.46 o 
   3   6   3     5321.01     5501.81     49.71 o 
   4   6   3       64.27       78.54      3.95 o 
   5   6   3     1800.53     1839.80     24.26 o 
   6   6   3     4424.66     4400.69     48.04 o 
   7   6   3      249.95      240.39      9.61 o 
   8   6   3      174.99      187.37      9.03 o 
   9   6   3      393.38      392.29     13.44 o 
  10   6   3     2466.55     2470.02     40.23 o 
  11   6   3      704.81      729.16     24.26 o 
  12   6   3      362.92      365.07     17.69 o 
   0   7   3     4576.91     4590.30     51.56 o 
   1   7   3     5793.81     5880.99     45.16 o 
   2   7   3       49.66       61.49      3.07 o 
   3   7   3     1500.66     1478.51     18.37 o 
   4   7   3     3913.34     4008.97     45.37 o 
   5   7   3     1755.54     1745.18     23.91 o 
   6   7   3      383.58      405.91     14.52 o 
   7   7   3      367.26      367.41     12.34 o 
   8   7   3     1525.70     1532.08     28.22 o 
   9   7   3     1812.84     1763.95     32.19 o 
  10   7   3       31.19       30.24      5.63 o 
  11   7   3      629.35      618.83     22.40 o 
  12   7   3      182.77      170.64     17.76 o 
   1   8   3     1162.28     1162.39     13.25 o 
   2   8   3     4074.73     4007.13     39.02 o 
   3   8   3      999.55      980.81     16.15 o 
   4   8   3      411.82      435.81     10.33 o 
   5   8   3      991.15      997.67     20.15 o 
   6   8   3     6802.83     6670.57     79.52 o 
   7   8   3      899.67      935.13     21.10 o 
   8   8   3       11.18       16.20      4.15 o 
   9   8   3      197.92      192.35     10.31 o 
  10   8   3     2171.47     2273.00     51.09 o 
  11   8   3      878.53      876.63     27.55 o 
   0   9   3     2069.08     2158.86     29.79 o 
   1   9   3     3088.15     3117.72     32.37 o 
   2   9   3      910.51      915.83     14.16 o 
   3   9   3     1000.11      981.19     16.61 o 
   4   9   3     2165.22     2127.67     33.39 o 
   5   9   3     4083.24     3959.57     52.65 o 
   6   9   3      915.94      867.11     20.02 o 
   7   9   3     1323.43     1319.32     26.57 o 
   8   9   3     1756.85     1672.29     31.49 o 
   9   9   3     1320.35     1380.21     28.97 o 
  10   9   3      179.50      173.18     14.00 o 
  11   9   3      726.98      764.86     22.08 o 
   1  10   3     1259.62     1249.61     16.26 o 
   2  10   3     4203.04     4300.68     47.61 o 
   3  10   3     2517.53     2489.40     37.14 o 
   4  10   3      337.73      329.38     11.55 o 
   5  10   3     1217.77     1215.41     24.49 o 
   6  10   3     2225.17     2184.25     35.96 o 
   7  10   3     2384.89     2246.83     37.84 o 
   8  10   3       50.98       59.78      7.00 o 
   9  10   3      831.23      792.07     21.66 o 
  10  10   3     1084.09     1068.10     26.33 o 
   0  11   3     4319.09     4381.35     81.02 o 
   1  11   3      145.60      148.08      7.72 o 
   2  11   3        7.45        2.82      2.98 o 
   3  11   3      217.90      241.06     10.14 o 
   4  11   3     2922.26     2866.99     42.51 o 
   5  11   3      739.19      749.78     19.15 o 
   6  11   3       76.35       92.19      7.68 o 
   7  11   3      246.02      242.44     11.57 o 
   8  11   3     2004.68     1964.68     36.28 o 
   9  11   3      388.58      392.25     15.49 o 
   1  12   3     1530.96     1523.85     33.28 o 
   2  12   3      847.33      859.91     24.10 o 
   3  12   3     2580.84     2522.29     39.52 o 
   4  12   3       92.59      101.85      7.90 o 
   5  12   3      984.23      973.18     27.17 o 
   6  12   3      272.31      297.94     12.67 o 
   7  12   3     1026.16     1056.87     25.10 o 
   8  12   3       18.79       14.54      4.88 o 
   0  13   3     1030.92     1051.94     32.88 o 
   1  13   3      341.76      338.31     15.14 o 
   2  13   3      132.48      123.12     10.37 o 
   3  13   3      518.26      493.71     18.75 o 
   4  13   3     1178.21     1147.28     45.66 o 
   5  13   3       48.05       56.25      7.50 o 
   6  13   3       40.30       35.84      6.12 o 
   7  13   3      124.47      153.43     10.64 o 
   1  14   3     1292.49     1298.28     36.56 o 
   2  14   3      880.07      888.70     26.59 o 
   3  14   3     1218.54     1196.31     32.01 o 
   4  14   3       87.81      103.53     14.09 o 
   5  14   3      212.58      221.05     18.60 o 
   0  15   3     1262.79     1382.33     62.86 o 
   1  15   3      368.65      341.22     21.73 o 
   2  15   3       39.00       49.01     14.45 o 
   0   0   4    14822.70    13976.99    193.71 o 
   2   0   4      174.87      188.77     12.97 o 
   4   0   4    15122.14    14358.59    142.33 o 
   6   0   4      191.74      193.30      8.27 o 
   8   0   4     6895.36     6875.67    112.82 o 
  10   0   4       66.24       59.16      8.85 o 
  12   0   4     2073.85     2111.08     65.26 o 
   1   1   4     9746.99     9459.36     67.04 o 
   2   1   4      428.55      496.27      6.74 o 
   3   1   4    14218.62    13779.12    102.78 o 
   4   1   4      753.83      781.50     10.20 o 
   5   1   4     3361.87     3309.00     29.91 o 
   6   1   4      269.40      269.03      5.99 o 
   7   1   4     5747.31     5585.07     65.99 o 
   8   1   4       34.89       34.83      4.78 o 
   9   1   4     1399.33     1370.20     25.85 o 
  10   1   4       73.61       65.25      6.61 o 
  11   1   4     3949.47     3775.73     53.48 o 
  12   1   4      103.99      106.55     16.85 o 
  13   1   4      430.22      449.62     17.21 o 
   0   2   4    14117.36    13876.48    136.29 o 
   1   2   4      608.63      621.65      7.58 o 
   2   2   4     1576.05     1653.25     16.65 o 
   3   2   4      525.62      566.66      9.26 o 
   4   2   4    17050.88    16366.86    122.69 o 
   5   2   4       32.08       28.05      2.21 o 
   6   2   4     1166.41     1158.71     14.29 o 
   7   2   4      215.12      228.46      7.39 o 
   8   2   4     9663.33     9355.48    103.33 o 
   9   2   4     1226.38     1157.79     23.27 o 
  10   2   4      286.76      273.26     11.36 o 
  11   2   4      125.47      128.33     11.47 o 
  12   2   4     2258.90     2288.04     41.31 o 
  13   2   4       21.44       18.27      5.57 o 
   1   3   4    10210.64    10440.96     70.49 o 
   2   3   4     3106.01     3124.11     26.07 o 
   3   3   4     6159.04     6059.92     48.84 o 
   4   3   4     1394.21     1564.47     16.86 o 
   5   3   4     3612.96     3673.89     32.82 o 
   6   3   4       75.51       75.56      3.55 o 
   7   3   4     5489.99     5420.00     70.65 o 
   8   3   4      724.21      731.94     15.78 o 
   9   3   4     2413.14     2378.66     33.62 o 
  10   3   4      561.99      544.36     16.10 o 
  11   3   4     4068.46     4040.74     61.45 o 
  12   3   4      185.97      171.96     11.34 o 
  13   3   4      351.23      377.37     16.15 o 
   0   4   4    23184.68    23520.82    226.84 o 
   1   4   4     3902.99     3952.01     31.42 o 
   2   4   4     1258.35     1397.30     13.81 o 
   3   4   4     1615.13     1658.36     17.33 o 
   4   4   4     7950.10     7627.61     58.04 o 
   5   4   4      985.70      971.63     11.96 o 
   6   4   4      396.90      397.04      9.18 o 
   7   4   4     2903.07     2856.86     32.65 o 
   8   4   4     4944.44     4864.84     50.21 o 
   9   4   4     1466.37     1461.82     24.73 o 
  10   4   4       68.95       75.86      7.70 o 
  11   4   4      491.36      485.45     19.57 o 
  12   4   4     3186.39     3171.58     59.37 o 
   1   5   4     4209.46     4210.38     33.54 o 
   2   5   4     1022.82     1017.08     11.35 o 
   3   5   4     3221.63     3064.83     28.10 o 
   4   5   4      221.32      248.89      6.67 o 
   5   5   4     5244.36     5342.43     50.12 o 
   6   5   4     1475.42     1452.20     21.81 o 
   7   5   4     1665.84     1696.15     24.68 o 
   8   5   4       89.78       96.56      5.97 o 
   9   5   4     1103.15     1150.62     28.85 o 
  10   5   4      747.82      755.26     23.74 o 
  11   5   4     2221.22     2311.30     62.58 o 
  12   5   4       46.63       54.13      8.79 o 
   0   6   4    14088.58    14200.08    141.82 o 
   1   6   4      799.56      816.62     10.18 o 
   2   6   4      143.01      140.90      3.94 o 
   3   6   4      557.53      557.67     10.30 o 
   4   6   4     9936.20     9860.62     84.72 o 
   5   6   4      718.46      704.90     12.57 o 
   6   6   4      768.85      770.92     14.91 o 
   7   6   4     1617.21     1625.72     24.39 o 
   8   6   4     2832.39     2849.60     42.67 o 
   9   6   4      337.40      339.92     15.86 o 
  10   6   4      267.23      295.22     15.14 o 
  11   6   4      225.25      238.10     14.50 o 
  12   6   4     1488.74     1414.92     40.86 o 
   1   7   4     3812.68     3799.06     31.76 o 
   2   7   4     3500.21     3579.68     32.83 o 
   3   7   4     2826.97     2890.36     30.93 o 
   4   7   4      185.54      186.13      6.19 o 
   5   7   4     1664.46     1675.38     34.63 o 
   6   7   4      499.85      502.85     14.16 o 
   7   7   4     2168.29     2143.09     34.70 o 
   8   7   4      738.34      747.92     19.07 o 
   9   7   4     1277.00     1281.95     27.81 o 
  10   7   4      483.78      460.00     22.03 o 
  11   7   4     1409.75     1404.67     39.57 o 
   0   8   4     5336.21     5518.53     62.34 o 
   1   8   4     2223.71     2144.02     22.76 o 
   2   8   4      371.30      385.87      7.96 o 
   3   8   4      520.51      523.81     10.57 o 
   4   8   4     4509.88     4521.03     45.18 o 
   5   8   4     2234.36     2139.54     33.90 o 
   6   8   4      703.09      681.69     17.36 o 
   7   8   4     2392.10     2292.78     37.27 o 
   8   8   4     1436.84     1435.99     28.17 o 
   9   8   4      547.10      542.08     17.14 o 
  10   8   4      363.17      349.42     17.06 o 
  11   8   4       44.07       30.83      7.50 o 
   1   9   4      489.32      503.94      9.50 o 
   2   9   4     4891.02     4842.01     47.12 o 
   3   9   4     1068.15     1063.33     16.39 o 
   4   9   4      419.42      413.06     12.85 o 
   5   9   4     2018.67     2005.70     33.21 o 
   6   9   4     2803.84     2785.51     42.34 o 
   7   9   4      645.63      577.94     17.02 o 
   8   9   4      380.70      363.37     13.77 o 
   9   9   4     1043.16     1071.47     25.34 o 
  10   9   4      811.96      820.08     37.34 o 
   0  10   4      328.95      330.56     16.14 o 
   1  10   4     1789.92     1782.37     23.13 o 
   2  10   4     1294.32     1289.01     18.79 o 
   3  10   4      637.60      636.84     16.32 o 
   4  10   4     3393.91     3322.25     48.43 o 
   5  10   4      936.08      936.95     21.31 o 
   6  10   4       17.66       21.87      4.72 o 
   7  10   4     1636.82     1664.49     31.58 o 
   8  10   4      577.43      581.00     23.08 o 
   9  10   4      770.88      772.02     21.62 o 
   1  11   4      716.31      709.78     13.46 o 
   2  11   4     2671.27     2689.07     47.67 o 
   3  11   4      841.56      850.39     19.74 o 
   4  11   4       97.89       99.84      9.37 o 
   5  11   4     1647.70     1605.36     30.16 o 
   6  11   4     1376.90     1372.49     28.35 o 
   7  11   4      696.98      679.20     19.63 o 
   8  11   4      225.25      207.88     11.65 o 
   0  12   4     1522.35     1503.03     30.94 o 
   1  12   4     1097.44     1178.28     28.97 o 
   2  12   4      237.46      220.42     12.16 o 
   3  12   4      545.33      582.00     19.95 o 
   4  12   4     1274.93     1337.46     34.52 o 
   5  12   4      845.65      834.28     21.36 o 
   6  12   4       35.09       38.98      6.05 o 
   7  12   4      553.95      543.22     17.84 o 
   1  13   4      443.26      440.70     17.75 o 
   2  13   4     2091.82     2092.63     43.14 o 
   3  13   4      242.86      231.37     13.38 o 
   4  13   4       12.37        7.87      7.00 o 
   5  13   4      140.22      133.39     11.24 o 
   6  13   4     2117.46     2050.83     37.81 o 
   0  14   4      144.93      153.06     21.18 o 
   1  14   4     1670.81     1686.96     38.51 o 
   2  14   4       46.21       45.15      7.71 o 
   3  14   4      757.69      791.30     25.44 o 
   4  14   4      147.51      135.19     11.91 o 
   2   0   5    17461.36    16495.52    162.28 o 
   4   0   5     2083.87     2098.67     26.78 o 
   6   0   5    15291.84    14955.58    174.42 o 
   8   0   5        9.15       14.54     10.59 o 
  10   0   5     4019.88     3814.57     76.27 o 
  12   0   5      516.49      489.04     29.38 o 
   0   1   5      588.92      631.96     11.69 o 
   1   1   5    14262.17    14175.99     99.37 o 
   2   1   5       27.60       36.05      2.03 o 
   3   1   5     7000.97     6997.02     56.04 o 
   4   1   5      541.53      560.29      8.70 o 
   5   1   5     4753.15     4573.02     43.64 o 
   6   1   5      424.80      433.45      9.43 o 
   7   1   5     4545.09     4429.95     44.03 o 
   8   1   5      853.00      819.59     19.08 o 
   9   1   5     3032.50     2921.44     43.54 o 
  10   1   5      108.98      102.25      8.16 o 
  11   1   5      479.89      504.83     18.69 o 
  12   1   5       30.12       28.85      5.69 o 
   1   2   5     1346.08     1417.10     14.20 o 
   2   2   5     7763.71     7271.75     58.15 o 
   3   2   5      370.06      391.87      7.95 o 
   4   2   5      557.63      603.60      9.37 o 
   5   2   5       84.43       86.84      3.76 o 
   6   2   5     8949.15     8848.94     77.08 o 
   7   2   5       60.15       61.39      4.25 o 
   8   2   5      456.06      455.38     14.09 o 
   9   2   5       17.76       20.23      4.40 o 
  10   2   5     3512.30     3391.61     49.81 o 
  11   2   5      189.76      193.63     10.89 o 
  12   2   5      373.23      386.00     13.69 o 
   0   3   5     4888.62     5102.58     55.97 o 
   1   3   5     9727.85     9719.50     67.00 o 
   2   3   5     1499.52     1667.39     19.25 o 
   3   3   5     1660.78     1570.27     17.29 o 
   4   3   5      972.20      965.87     12.75 o 
   5   3   5     4088.55     4031.89     36.35 o 
   6   3   5      273.56      278.48      7.56 o 
   7   3   5     1949.11     1951.34     30.35 o 
   8   3   5      378.65      377.61     12.70 o 
   9   3   5     3051.42     2927.36     39.76 o 
  10   3   5       95.75       92.31      7.71 o 
  11   3   5      616.78      580.11     16.28 o 
  12   3   5      150.94      169.85     11.80 o 
   1   4   5       34.36       39.36      2.37 o 
   2   4   5     5601.40     5503.38     43.24 o 
   3   4   5      396.74      379.76      6.97 o 
   4   4   5        9.47       24.94      2.65 o 
   5   4   5      329.27      323.16      7.62 o 
   6   4   5     8089.53     8015.84     67.92 o 
   7   4   5      207.06      193.93      8.08 o 
   8   4   5      844.55      853.26     18.00 o 
   9   4   5     1008.72      995.40     20.36 o 
  10   4   5     4213.46     4047.79     59.64 o 
  11   4   5      473.17      470.16     17.47 o 
  12   4   5       45.89       49.67      8.94 o 
   0   5   5     3926.67     4024.03     46.98 o 
   1   5   5    10909.91    11127.54     80.29 o 
   2   5   5      508.33      540.87      9.00 o 
   3   5   5     3785.41     3725.72     33.82 o 
   4   5   5     2335.07     2358.84     27.11 o 
   5   5   5     3641.34     3623.01     37.84 o 
   6   5   5      344.97      362.30      9.15 o 
   7   5   5     1486.11     1504.46     26.88 o 
   8   5   5      502.14      490.34     14.81 o 
   9   5   5     3129.20     2997.43     54.66 o 
  10   5   5       13.92       10.14      5.12 o 
  11   5   5      896.81      849.44     27.24 o 
  12   5   5      476.04      509.41     21.83 o 
   1   6   5       74.55       99.64      6.12 o 
   2   6   5     8646.31     8636.94     68.73 o 
   3   6   5     2046.63     2111.22     24.93 o 
   4   6   5      451.55      482.69     10.26 o 
   5   6   5     1636.68     1649.90     21.93 o 
   6   6   5     5282.21     5354.45     52.32 o 
   7   6   5     1102.87     1101.79     19.89 o 
   8   6   5      211.66      222.22     12.68 o 
   9   6   5      249.27      244.99     13.93 o 
  10   6   5     2862.24     2859.78     55.48 o 
  11   6   5     1043.24     1034.20     31.01 o 
   0   7   5     3659.51     3752.15     45.63 o 
   1   7   5     3815.22     3830.35     32.60 o 
   2   7   5       32.91       36.33      3.47 o 
   3   7   5     1830.11     1775.50     22.53 o 
   4   7   5     3083.28     3128.06     34.09 o 
   5   7   5     2864.57     2884.61     32.81 o 
   6   7   5      403.84      406.65     11.27 o 
   7   7   5     1481.27     1492.64     28.43 o 
   8   7   5     1174.69     1172.90     30.28 o 
   9   7   5     2251.69     2281.56     47.06 o 
  10   7   5        1.25        2.92      4.30 o 
  11   7   5      238.24      259.02     17.24 o 
   1   8   5     1147.84     1143.56     17.35 o 
   2   8   5     4283.39     4340.47     43.82 o 
   3   8   5     3430.61     3433.86     36.65 o 
   4   8   5       74.00       74.23      4.76 o 
   5   8   5     1016.51     1052.77     17.28 o 
   6   8   5     1804.02     1860.77     32.34 o 
   7   8   5      919.69      886.38     21.36 o 
   8   8   5       30.23       22.89      5.89 o 
   9   8   5      734.41      700.32     23.86 o 
  10   8   5      843.68      808.38     26.78 o 
   0   9   5     4219.47     4298.78     72.18 o 
   1   9   5      960.16      974.38     15.70 o 
   2   9   5      649.99      644.25     12.48 o 
   3   9   5      754.16      753.35     13.94 o 
   4   9   5     2533.30     2544.75     30.59 o 
   5   9   5      942.25      938.12     22.19 o 
   6   9   5       51.85       55.82      6.39 o 
   7   9   5      481.16      495.36     16.04 o 
   8   9   5     1134.07     1113.31     25.54 o 
   9   9   5      858.63      866.80     38.89 o 
  10   9   5       78.22       76.03     10.31 o 
   1  10   5     1342.92     1366.09     25.02 o 
   2  10   5     1893.80     1881.31     24.59 o 
   3  10   5     2494.26     2456.52     29.89 o 
   4  10   5       42.00       47.82      5.73 o 
   5  10   5      731.40      702.32     18.50 o 
   6  10   5     1872.97     1863.99     33.75 o 
   7  10   5      608.42      660.78     19.05 o 
   8  10   5       38.06       26.79      5.62 o 
   9  10   5      401.28      427.41     27.94 o 
   0  11   5     4136.85     4161.94     78.22 o 
   1  11   5      837.57      830.26     16.80 o 
   2  11   5      172.68      169.35      7.82 o 
   3  11   5      281.16      275.02      9.90 o 
   4  11   5     1813.51     1878.41     33.26 o 
   5  11   5      753.07      715.71     19.38 o 
   6  11   5       36.52       36.67      6.94 o 
   7  11   5      874.98      851.99     22.57 o 
   8  11   5     1086.88     1099.51     26.65 o 
   1  12   5     1569.05     1558.47     29.25 o 
   2  12   5     1653.33     1697.87     36.85 o 
   3  12   5     1301.36     1242.41     31.10 o 
   4  12   5       27.20       24.07      5.19 o 
   5  12   5      772.22      819.24     21.54 o 
   6  12   5     1022.08      996.87     24.54 o 
   7  12   5      764.53      764.38     21.97 o 
   0  13   5     2089.16     2156.51     79.26 o 
   1  13   5      134.83      112.24     10.05 o 
   2  13   5      167.71      156.08     11.62 o 
   3  13   5      109.76      107.13     10.20 o 
   4  13   5     1349.61     1359.70     34.60 o 
   5  13   5      316.18      292.60     13.14 o 
   1  14   5     1156.17     1131.31     67.99 o 
   2  14   5      257.02      250.75     14.63 o 
   0   0   6    17296.64    16704.14    234.53 o 
   2   0   6        5.54        9.39      1.97 o 
   4   0   6    14172.00    13673.88    160.25 o 
   6   0   6      287.13      286.98     11.41 o 
   8   0   6     5344.93     5292.25     84.41 o 
  10   0   6      190.64      172.91     14.59 o 
  12   0   6     3102.94     3227.94     97.03 o 
   1   1   6     3610.07     3513.46     31.62 o 
   2   1   6     1160.87     1174.14     13.05 o 
   3   1   6     6433.60     6291.24     52.18 o 
   4   1   6     1237.58     1252.25     17.35 o 
   5   1   6     6693.80     6492.71     59.48 o 
   6   1   6      275.59      282.18      7.88 o 
   7   1   6     2677.44     2671.79     32.09 o 
   8   1   6       69.14       71.22      6.44 o 
   9   1   6     1128.46     1122.46     24.52 o 
  10   1   6      291.35      288.30     12.54 o 
  11   1   6     3761.90     3696.77     55.37 o 
  12   1   6       43.91       43.57      7.19 o 
   0   2   6    10624.74    10196.79    105.05 o 
   1   2   6     1086.19     1113.91     12.76 o 
   2   2   6       57.49       58.75      3.16 o 
   3   2   6      784.13      778.44     11.38 o 
   4   2   6     9819.33     9511.76     81.99 o 
   5   2   6      348.60      370.85      9.01 o 
   6   2   6      305.96      308.22      8.30 o 
   7   2   6      835.87      822.40     15.02 o 
   8   2   6     3691.20     3528.71     49.89 o 
   9   2   6        7.02       10.90      3.92 o 
  10   2   6      223.84      214.35     11.11 o 
  11   2   6      153.60      160.37     10.51 o 
  12   2   6     2111.59     2142.09     36.15 o 
   1   3   6     3281.59     3170.88     27.53 o 
   2   3   6      414.28      432.09      8.11 o 
   3   3   6     6742.13     6576.74     54.67 o 
   4   3   6      106.09      108.40      4.51 o 
   5   3   6     1709.72     1658.57     21.42 o 
   6   3   6      301.21      310.67      9.70 o 
   7   3   6     1714.64     1660.05     25.72 o 
   8   3   6      161.75      143.49      8.90 o 
   9   3   6      250.81      252.77     11.84 o 
  10   3   6      389.86      358.98     12.78 o 
  11   3   6     2581.51     2604.19     39.94 o 
   0   4   6     4219.05     4261.87     50.08 o 
   1   4   6      848.83      868.41     11.19 o 
   2   4   6       89.14      111.48      5.47 o 
   3   4   6      180.88      188.24      5.30 o 
   4   4   6     9517.27     9358.13     70.92 o 
   5   4   6      456.30      461.18     10.78 o 
   6   4   6      510.52      493.08     11.58 o 
   7   4   6      290.09      296.14      9.47 o 
   8   4   6     4773.88     4680.78     56.18 o 
   9   4   6      116.10       97.76      7.48 o 
  10   4   6       58.05       52.45      6.14 o 
  11   4   6       46.12       50.67      7.70 o 
   1   5   6     3838.24     3978.48     36.39 o 
   2   5   6     2140.05     2172.16     22.99 o 
   3   5   6     4116.96     3988.44     36.77 o 
   4   5   6       30.23       33.25      3.43 o 
   5   5   6     1446.96     1456.79     20.48 o 
   6   5   6       86.86       91.18      7.75 o 
   7   5   6     3034.68     3005.77     39.00 o 
   8   5   6      414.14      401.88     13.96 o 
   9   5   6     1509.36     1520.28     37.87 o 
  10   5   6      387.95      402.18     21.03 o 
  11   5   6     2159.96     2125.07     47.63 o 
   0   6   6     4864.56     4838.52     61.15 o 
   1   6   6     1055.04     1067.13     14.48 o 
   2   6   6       85.22       89.73      4.27 o 
   3   6   6      332.41      330.90      8.66 o 
   4   6   6     5404.96     5320.68     51.96 o 
   5   6   6     2511.71     2503.57     30.02 o 
   6   6   6      389.46      394.69     11.50 o 
   7   6   6     1521.10     1486.63     24.88 o 
   8   6   6     3278.55     3254.11     48.33 o 
   9   6   6      803.29      816.38     25.94 o 
  10   6   6       22.40       21.19      6.42 o 
  11   6   6      124.45      142.91     13.55 o 
   1   7   6     3044.98     3052.46     30.33 o 
   2   7   6     1618.97     1659.46     26.44 o 
   3   7   6     1412.17     1426.15     20.28 o 
   4   7   6      116.66      113.57      5.80 o 
   5   7   6     2137.64     2178.71     33.51 o 
   6   7   6     2289.50     2217.74     28.67 o 
   7   7   6     1621.10     1554.21     29.12 o 
   8   7   6      198.47      208.96     13.31 o 
   9   7   6     1058.05     1071.99     30.44 o 
  10   7   6     1040.91     1021.22     30.70 o 
   0   8   6     3927.70     3888.97     54.97 o 
   1   8   6     1797.78     1856.26     23.81 o 
   2   8   6      172.94      184.48      6.82 o 
   3   8   6     1104.93     1158.94     18.25 o 
   4   8   6     2642.45     2659.58     31.85 o 
   5   8   6      860.36      828.73     15.64 o 
   6   8   6      201.54      191.55     10.71 o 
   7   8   6     1131.54     1112.74     35.35 o 
   8   8   6     1214.15     1235.54     41.42 o 
   9   8   6      718.19      718.72     25.13 o 
   1   9   6     1987.79     1951.32     25.06 o 
   2   9   6     1437.16     1447.49     20.91 o 
   3   9   6     1193.27     1213.17     19.15 o 
   4   9   6       45.38       48.35      4.49 o 
   5   9   6      653.72      671.23     16.05 o 
   6   9   6     1657.88     1663.65     31.69 o 
   7   9   6     1303.74     1282.72     32.68 o 
   8   9   6      126.05      113.97     14.53 o 
   9   9   6      382.70      398.38     18.88 o 
   0  10   6     3746.18     3604.05     69.46 o 
   1  10   6     1490.33     1466.34     26.75 o 
   2  10   6      258.09      259.25      8.39 o 
   3  10   6      503.62      512.14     12.13 o 
   4  10   6     1245.19     1187.82     22.09 o 
   5  10   6     1218.02     1237.92     26.28 o 
   6  10   6       75.44       80.67      7.84 o 
   7  10   6      550.57      581.76     18.13 o 
   8  10   6      273.84      286.25     19.31 o 
   1  11   6      844.68      859.35     19.94 o 
   2  11   6     2768.91     2673.43     36.33 o 
   3  11   6      786.62      715.30     28.87 o 
   4  11   6        8.69       12.25      3.73 o 
   5  11   6      159.27      175.58     11.74 o 
   6  11   6     1133.96     1121.18     26.14 o 
   7  11   6      493.75      533.68     18.04 o 
   0  12   6      420.50      460.47     26.31 o 
   1  12   6     1194.53     1249.54     25.61 o 
   2  12   6       17.26       21.99      4.97 o 
   3  12   6      713.86      746.91     20.13 o 
   4  12   6      582.22      595.87     23.03 o 
   5  12   6      806.40      840.59     22.41 o 
   1  13   6      189.28      212.22     13.06 o 
   2  13   6     2425.70     2447.38     48.20 o 
   3  13   6      126.59      126.16     14.07 o 
   2   0   7     8089.31     7756.90     97.29 o 
   4   0   7      730.10      710.09     18.41 o 
   6   0   7     4346.67     4265.64     62.34 o 
   8   0   7       79.62       92.99     15.80 o 
  10   0   7     2070.32     2080.16     72.77 o 
   0   1   7      516.54      540.05     12.28 o 
   1   1   7     5565.47     5678.28     45.24 o 
   2   1   7      266.86      279.30      7.65 o 
   3   1   7     5445.57     5376.05     51.11 o 
   4   1   7      372.55      369.36      9.09 o 
   5   1   7     3060.72     2965.45     33.19 o 
   6   1   7      209.68      199.87      7.26 o 
   7   1   7     2071.01     2032.65     26.58 o 
   8   1   7       84.75       81.49      6.32 o 
   9   1   7     2790.00     2773.33     44.50 o 
  10   1   7       71.32       63.63      7.76 o 
  11   1   7      791.42      788.12     25.28 o 
   1   2   7      267.93      280.01      6.84 o 
   2   2   7     8857.70     8521.93     69.09 o 
   3   2   7      174.36      182.28      6.36 o 
   4   2   7      285.64      262.82      9.18 o 
   5   2   7      110.81      113.69      5.59 o 
   6   2   7     6285.37     6190.43     59.30 o 
   7   2   7      930.49      889.66     18.32 o 
   8   2   7      658.56      626.63     15.53 o 
   9   2   7       33.34       46.83      6.42 o 
  10   2   7     3234.88     3118.92     49.52 o 
  11   2   7       70.12       60.24      7.95 o 
   0   3   7      767.51      763.71     13.58 o 
   1   3   7     4740.22     4817.32     42.73 o 
   2   3   7        7.67       12.14      2.23 o 
   3   3   7     3079.75     3043.96     33.03 o 
   4   3   7      647.68      646.52     12.40 o 
   5   3   7     4467.16     4277.04     43.87 o 
   6   3   7      115.66      109.67      6.74 o 
   7   3   7     1599.89     1562.28     25.68 o 
   8   3   7      478.68      474.94     18.18 o 
   9   3   7     2767.90     2733.99     44.55 o 
  10   3   7      189.57      168.85      9.89 o 
  11   3   7      808.11      813.74     23.71 o 
   1   4   7      478.59      515.23     10.40 o 
   2   4   7     5323.62     5288.92     43.88 o 
   3   4   7     1495.76     1502.88     17.56 o 
   4   4   7      353.85      356.01      8.49 o 
   5   4   7      479.73      465.26     11.39 o 
   6   4   7     4188.13     4153.52     45.50 o 
   7   4   7      602.42      566.49     13.54 o 
   8   4   7      207.02      208.64      8.72 o 
   9   4   7       17.45       17.77      4.49 o 
  10   4   7     2205.95     2229.46     36.44 o 
   0   5   7     1049.04     1051.14     22.73 o 
   1   5   7     2284.46     2268.22     24.54 o 
   2   5   7      299.80      303.73      7.95 o 
   3   5   7     2946.36     2916.14     30.19 o 
   4   5   7      335.48      345.05     10.39 o 
   5   5   7     2384.81     2408.86     33.05 o 
   6   5   7      246.32      249.23      9.65 o 
   7   5   7     2094.56     2047.01     28.68 o 
   8   5   7     1171.48     1141.51     22.33 o 
   9   5   7     1018.66     1096.67     31.76 o 
  10   5   7       28.02       17.11      6.41 o 
   1   6   7      688.73      686.86     17.33 o 
   2   6   7     6299.14     6387.25     75.38 o 
   3   6   7      776.53      800.42     14.66 o 
   4   6   7        0.16        0.16      2.09 o 
   5   6   7       95.08       93.63      6.36 o 
   6   6   7     3440.34     3443.64     43.73 o 
   7   6   7      896.36      914.24     19.45 o 
   8   6   7       76.26       66.72      8.88 o 
   9   6   7      354.87      347.29     17.41 o 
  10   6   7     1732.25     1695.37     42.10 o 
   0   7   7     2830.41     2862.69     45.51 o 
   1   7   7     2121.59     2034.67     50.79 o 
   2   7   7      818.81      790.64     14.47 o 
   3   7   7     1894.16     1894.76     25.14 o 
   4   7   7      716.35      745.45     14.64 o 
   5   7   7     1732.16     1679.87     26.81 o 
   6   7   7      154.90      166.64      8.43 o 
   7   7   7      882.62      910.79     19.59 o 
   8   7   7     1682.15     1642.71     39.13 o 
   9   7   7     1084.78     1121.98     32.47 o 
   1   8   7      825.78      845.49     16.82 o 
   2   8   7     3563.31     3363.21     37.64 o 
   3   8   7     1654.13     1624.41     23.23 o 
   4   8   7      184.89      187.94      7.52 o 
   5   8   7      863.52      846.20     18.14 o 
   6   8   7     1819.26     1819.23     29.26 o 
   7   8   7      796.63      805.00     26.88 o 
   8   8   7       71.24       88.83     10.38 o 
   9   8   7      252.70      245.80     16.00 o 
   0   9   7     4372.15     4308.08     79.72 o 
   1   9   7     1303.02     1260.17     24.67 o 
   2   9   7      137.93      133.25      7.28 o 
   3   9   7      849.60      818.80     16.96 o 
   4   9   7     1991.51     1988.41     27.48 o 
   5   9   7      673.49      685.23     14.99 o 
   6   9   7       12.25       17.16      4.98 o 
   7   9   7      175.85      167.40     16.43 o 
   8   9   7     1162.02     1177.14     33.29 o 
   1  10   7      467.20      483.99     14.80 o 
   2  10   7     1006.92     1053.25     23.77 o 
   3  10   7      947.09      937.78     17.48 o 
   4  10   7        8.07       11.51      3.38 o 
   5  10   7      866.60      871.67     19.60 o 
   6  10   7     1130.84     1111.13     30.77 o 
   7  10   7      490.01      452.09     25.06 o 
   0  11   7     2029.69     1984.02     95.66 o 
   1  11   7      925.13      904.09     21.42 o 
   2  11   7      362.03      332.48     13.04 o 
   3  11   7      285.91      260.92     22.61 o 
   4  11   7      983.31     1017.44     21.22 o 
   5  11   7      443.17      489.84     16.86 o 
   6  11   7      182.09      189.24     13.67 o 
   1  12   7      560.19      591.49     17.69 o 
   2  12   7      527.49      487.76     21.13 o 
   3  12   7      818.12      872.63     26.26 o 
   4  12   7        4.69        2.62      4.26 o 
   0   0   8    12670.47    12432.61    182.77 o 
   2   0   8      345.45      340.85     12.61 o 
   4   0   8     4870.20     4744.86     67.93 o 
   6   0   8     2507.82     2528.85     44.20 o 
   8   0   8     6456.10     6359.34     93.78 o 
  10   0   8      323.73      316.64     23.23 o 
   1   1   8     2742.56     2656.35     30.17 o 
   2   1   8       37.98       42.63      3.89 o 
   3   1   8     2989.00     2844.05     32.39 o 
   4   1   8     1114.84     1106.53     17.80 o 
   5   1   8      958.86      927.29     16.38 o 
   6   1   8      328.26      317.94     11.28 o 
   7   1   8     2817.92     2745.57     33.65 o 
   8   1   8       17.15       23.47      4.55 o 
   9   1   8     1119.03     1128.59     22.81 o 
  10   1   8       23.37       21.37      5.56 o 
   0   2   8     9111.21     8992.65    111.99 o 
   1   2   8        6.41        9.58      2.27 o 
   2   2   8       31.40       43.34      8.09 o 
   3   2   8      194.00      182.82      6.79 o 
   4   2   8     4174.07     4176.13     43.62 o 
   5   2   8      402.76      400.30     10.42 o 
   6   2   8       68.40       70.51      5.28 o 
   7   2   8       68.52       70.51      6.28 o 
   8   2   8     3637.78     3580.39     46.62 o 
   9   2   8      199.10      178.92      9.54 o 
  10   2   8      152.05      151.73     10.99 o 
   1   3   8     1832.75     1819.52     21.60 o 
   2   3   8      396.09      394.30      9.70 o 
   3   3   8     2082.11     2051.79     26.05 o 
   4   3   8      193.78      203.41      7.44 o 
   5   3   8     3909.34     3729.05     97.39 o 
   6   3   8      170.29      169.50      8.29 o 
   7   3   8     1580.93     1582.72     27.06 o 
   8   3   8       26.25       27.54      4.79 o 
   9   3   8      880.51      909.29     23.89 o 
  10   3   8      306.59      302.33     12.80 o 
   0   4   8     9333.81     9217.45    115.21 o 
   1   4   8      239.02      270.41      9.09 o 
   2   4   8       11.57       19.19      2.88 o 
   3   4   8      578.56      598.80     11.66 o 
   4   4   8     3998.18     3935.76     48.04 o 
   5   4   8      600.92      619.16     13.85 o 
   6   4   8      124.28      122.61      6.95 o 
   7   4   8      324.23      332.00     10.84 o 
   8   4   8     2572.48     2564.76     34.82 o 
   9   4   8       15.81       15.75      4.49 o 
  10   4   8      173.68      176.08     10.61 o 
   1   5   8     2998.10     3001.74     33.72 o 
   2   5   8      788.54      806.44     18.55 o 
   3   5   8     2952.50     2844.44     37.08 o 
   4   5   8      140.93      155.19      7.96 o 
   5   5   8     1970.96     1916.72     29.53 o 
   6   5   8     1347.77     1297.17     21.93 o 
   7   5   8     1951.83     1870.32     28.14 o 
   8   5   8       19.11       11.82      3.71 o 
   9   5   8      497.77      499.50     17.48 o 
   0   6   8     1788.50     1841.72     34.56 o 
   1   6   8     1673.59     1752.61     24.80 o 
   2   6   8      100.21       96.86      6.26 o 
   3   6   8     1471.25     1513.17     24.75 o 
   4   6   8     2901.13     2832.21     37.95 o 
   5   6   8      348.06      334.28     11.30 o 
   6   6   8      148.51      146.32      8.37 o 
   7   6   8       69.17       69.93      6.99 o 
   8   6   8     1893.08     1865.81     31.44 o 
   9   6   8      235.60      212.41     14.92 o 
   1   7   8      625.02      633.67     14.69 o 
   2   7   8     1023.00     1004.66     19.09 o 
   3   7   8     3149.33     3013.26     48.21 o 
   4   7   8      154.73      155.45      8.18 o 
   5   7   8      432.66      407.48     16.31 o 
   6   7   8      322.88      331.68     11.82 o 
   7   7   8     1308.69     1300.86     25.24 o 
   8   7   8      212.77      196.56     14.37 o 
   0   8   8     1204.63     1191.93     34.21 o 
   1   8   8      786.56      787.35     16.95 o 
   2   8   8       35.44       35.38      4.75 o 
   3   8   8      617.95      617.27     15.04 o 
   4   8   8     1461.06     1462.52     25.27 o 
   5   8   8     1042.75     1100.56     22.00 o 
   6   8   8      121.55      123.09      8.13 o 
   7   8   8       57.55       71.86      8.02 o 
   1   9   8     1414.14     1349.32     26.72 o 
   2   9   8     1314.74     1371.35     23.91 o 
   3   9   8     1261.96     1273.49     23.18 o 
   4   9   8       57.79       57.18      6.20 o 
   5   9   8      592.34      615.97     21.62 o 
   6   9   8      633.45      670.73     20.09 o 
   0  10   8      701.60      738.92     27.63 o 
   1  10   8      670.53      695.51     18.79 o 
   2  10   8      107.86       99.88      8.55 o 
   3  10   8     1242.33     1213.73     22.99 o 
   4  10   8     1303.49     1298.36     27.89 o 
   5  10   8     1384.47     1389.30     35.45 o 
   1  11   8      780.88      775.74     28.85 o 
   2  11   8     1340.21     1384.57     28.61 o 
   3  11   8      241.77      242.99     12.84 o 
   4  11   8       33.61       41.04      7.75 o 
   2   0   9     4345.40     4410.54     64.80 o 
   4   0   9       63.40       70.83      9.56 o 
   6   0   9     2444.33     2385.34     48.46 o 
   8   0   9      852.05      785.97     50.85 o 
   0   1   9      162.51      151.74     11.60 o 
   1   1   9     2022.68     2059.65     28.91 o 
   2   1   9       68.27       60.66      4.87 o 
   3   1   9     1609.19     1596.05     23.07 o 
   4   1   9       55.78       60.48      5.00 o 
   5   1   9     3327.77     3289.45     38.29 o 
   6   1   9      189.19      177.83      7.89 o 
   7   1   9     1282.22     1319.38     24.70 o 
   8   1   9       16.93       11.37      3.87 o 
   9   1   9     1405.10     1376.60     26.67 o 
   1   2   9      180.85      186.20      8.78 o 
   2   2   9     5607.87     5551.02     59.90 o 
   3   2   9      261.24      277.68      8.97 o 
   4   2   9      172.52      173.87      7.47 o 
   5   2   9      168.37      182.68      8.03 o 
   6   2   9     2455.20     2451.86     35.70 o 
   7   2   9      165.50      160.39      9.05 o 
   8   2   9       94.51      102.99      7.85 o 
   9   2   9        6.06        8.95      4.06 o 
   0   3   9      262.40      280.33     14.95 o 
   1   3   9     1463.15     1489.01     23.76 o 
   2   3   9      120.09      103.34      6.59 o 
   3   3   9     3253.52     3208.33     37.91 o 
   4   3   9      340.30      328.25      9.84 o 
   5   3   9     3218.17     3190.66     42.20 o 
   6   3   9        8.49       10.68      3.83 o 
   7   3   9     1906.82     1929.66     31.58 o 
   8   3   9      320.01      308.47     12.02 o 
   9   3   9     1135.90     1148.72     24.42 o 
   1   4   9       29.17       36.52      4.44 o 
   2   4   9     4918.34     4896.27     54.78 o 
   3   4   9      848.31      833.09     21.02 o 
   4   4   9      157.22      147.18      7.35 o 
   5   4   9      388.13      391.14     11.47 o 
   6   4   9     2688.43     2676.93     35.30 o 
   7   4   9      261.50      245.96      9.87 o 
   8   4   9       34.50       33.49      4.84 o 
   0   5   9      808.33      787.50     21.28 o 
   1   5   9     1299.23     1313.33     22.39 o 
   2   5   9      359.76      360.17     11.12 o 
   3   5   9     1019.64      999.31     22.33 o 
   4   5   9      893.52      868.41     18.78 o 
   5   5   9     1491.49     1520.63     26.55 o 
   6   5   9       52.88       59.81      6.25 o 
   7   5   9      951.83      933.62     21.01 o 
   8   5   9      957.05      967.46     22.00 o 
   1   6   9      618.85      640.70     13.76 o 
   2   6   9     2650.22     2545.70     39.40 o 
   3   6   9      771.38      746.71     19.15 o 
   4   6   9      154.17      153.68      9.29 o 
   5   6   9      374.52      382.42     12.64 o 
   6   6   9     1823.50     1825.98     30.79 o 
   7   6   9      184.72      207.21     10.38 o 
   0   7   9     1604.05     1586.34     33.16 o 
   1   7   9     1041.19     1094.65     20.92 o 
   2   7   9      126.47      123.10      8.58 o 
   3   7   9     1187.36     1169.55     24.95 o 
   4   7   9      967.43      984.14     23.05 o 
   5   7   9      755.21      773.49     18.40 o 
   6   7   9       18.60       22.25      4.69 o 
   7   7   9      215.76      229.79     10.96 o 
   1   8   9     1047.75     1017.16     36.30 o 
   2   8   9     2045.07     2096.24     35.56 o 
   3   8   9      250.13      269.45     11.85 o 
   4   8   9       24.00       16.11      4.62 o 
   5   8   9      524.09      520.20     18.70 o 
   6   8   9     1722.48     1739.37     35.43 o 
   0   9   9     1858.89     1825.33     47.50 o 
   1   9   9      642.94      671.34     18.93 o 
   2   9   9      181.15      165.18     11.78 o 
   3   9   9      507.83      542.38     16.87 o 
   4   9   9      816.58      847.59     21.81 o 
   5   9   9      887.50      919.76     23.27 o 
   1  10   9      469.69      493.58     16.65 o 
   2  10   9      766.51      753.93     20.66 o 
   3  10   9      452.70      494.46     19.91 o 
   0   0  10     1361.90     1518.99     56.03 o 
   2   0  10       49.97       54.24      8.66 o 
   4   0  10     2387.81     2410.62     44.85 o 
   6   0  10       37.18       41.94      6.94 o 
   8   0  10     2179.56     2135.22     61.16 o 
   1   1  10      843.33      866.04     20.23 o 
   2   1  10        1.35        5.48      3.35 o 
   3   1  10     2525.34     2538.53     35.35 o 
   4   1  10       34.80       33.49      4.46 o 
   5   1  10     1362.18     1359.91     23.50 o 
   6   1  10       58.27       65.36      5.89 o 
   7   1  10     1472.96     1512.73     27.86 o 
   8   1  10        3.92        2.11      4.30 o 
   0   2  10     7001.44     6804.51    112.81 o 
   1   2  10      114.70      121.34     10.26 o 
   2   2  10      313.32      315.58     12.04 o 
   3   2  10       38.57       35.64      4.74 o 
   4   2  10     2636.57     2657.90     33.89 o 
   5   2  10       19.88       23.93      4.14 o 
   6   2  10       47.14       48.41      5.86 o 
   7   2  10      153.20      145.13      9.15 o 
   1   3  10     2193.53     2184.17     35.44 o 
   2   3  10       38.35       43.97      5.00 o 
   3   3  10     3244.85     3282.56     42.39 o 
   4   3  10      245.00      243.16      9.88 o 
   5   3  10     1680.03     1699.69     28.94 o 
   6   3  10      672.88      650.74     20.52 o 
   7   3  10     1472.36     1418.36     27.18 o 
   0   4  10     3591.97     3621.62     70.77 o 
   1   4  10      195.71      227.55     10.30 o 
   2   4  10        7.66        9.30      3.40 o 
   3   4  10      461.72      466.29     20.81 o 
   4   4  10     2284.44     2298.27     38.70 o 
   5   4  10      282.38      285.14     10.43 o 
   6   4  10        3.45        6.23      3.46 o 
   7   4  10      111.53      110.82      7.87 o 
   1   5  10      548.48      560.58     16.14 o 
   2   5  10      783.25      793.67     20.22 o 
   3   5  10     1983.01     2000.26     35.20 o 
   4   5  10       99.70      101.77      8.42 o 
   5   5  10      746.78      696.66     29.61 o 
   6   5  10      154.10      158.55      9.37 o 
   0   6  10     2187.38     2210.96     62.52 o 
   1   6  10      475.52      500.53     17.06 o 
   2   6  10      138.46      134.30      9.21 o 
   3   6  10      725.23      717.41     19.77 o 
   4   6  10     1124.59     1135.54     25.83 o 
   5   6  10      184.12      197.34     13.23 o 
   6   6  10       40.94       30.60      5.31 o 
   1   7  10      902.74      892.62     21.84 o 
   2   7  10      838.50      900.91     22.28 o 
   3   7  10     1017.92     1000.82     23.90 o 
   4   7  10       85.22       80.73     10.55 o 
   5   7  10      587.57      588.78     19.99 o 
   0   8  10     1679.31     1667.27     62.86 o 
   1   8  10      310.77      321.05     15.45 o 
   2   8  10       70.28       69.44      7.47 o 
   3   8  10      566.53      618.72     18.78 o 
   2   0  11     4795.44     4835.74     89.62 o 
   4   0  11       78.48       80.55     10.86 o 
   6   0  11     1906.71     2052.22     43.19 o 
   0   1  11      188.50      172.35     14.25 o 
   1   1  11     1404.44     1397.60     28.10 o 
   2   1  11       15.43       24.75      5.25 o 
   3   1  11     1615.85     1625.84     30.87 o 
   4   1  11      340.73      324.77     12.98 o 
   5   1  11     1578.95     1576.61     27.70 o 
   6   1  11        2.62        2.62      3.91 o 
   1   2  11      283.79      308.89     13.82 o 
   2   2  11     2462.73     2571.19     41.08 o 
   3   2  11       30.33       33.20      5.45 o 
   4   2  11        1.03        2.34      3.21 o 
   5   2  11      124.79      138.31     10.02 o 
   0   3  11      880.06      876.65     34.17 o 
   1   3  11      619.67      664.88     18.77 o 
   2   3  11      110.01      114.52      8.69 o 
   3   3  11      464.51      470.30     15.68 o 
   4   3  11      231.50      230.70     11.92 o 
   5   3  11     1967.37     1944.62     36.42 o 
   1   4  11       72.07       83.59      7.76 o 
   2   4  11     1932.88     1912.29     34.15 o 
   3   4  11       43.97       44.29      7.53 o 
   4   4  11      121.07      118.53      9.47 o 
   0   5  11      925.95      897.86     43.05 o 
   1   5  11     1312.01     1346.51     27.74 o 
   2   5  11       89.24       87.05      9.45 o 
   3   5  11      934.90     1009.78     24.72 o 
   4   5  11      268.76      285.57     13.14 o 
   1   6  11      120.58      136.39     11.15 o 
   2   6  11     1927.43     1984.90     41.42 o 
   0   0  12     2889.66     2943.68     92.93 o 
   2   0  12      133.87      104.79     14.35 o 
   1   1  12      976.35      978.40     24.16 o 
   2   1  12        8.09        8.75      4.56 o 
   0   2  12     1473.99     1587.98     66.28 o 
   1   2  12      139.37      138.47      9.86 o 
                                                 
